# Supplementary material for: TGFβ-induced cytoskeletal remodeling mediates elevation of cell stiffness and invasiveness in NSCLC
Source: Sci Rep. 2019 May 21;9:7667. doi: 10.1038/s41598-019-43409-x (PMC6529472; doi:10.1038/s41598-019-43409-x)
Supplement: Supplementary file 2 — Supplementary Table S1 [file 41598_2019_43409_MOESM2_ESM.xlsx]

## Sheet: Sheet1
Supplementary Table S1. Gene sets used for Gene Set Variation Analysis (GSVA) on the longitudinal gene expression have been taken from the epithelial-to-mesenchymal transition RT2 Profiler™ PCR Arrays by QIAGEN
Genes_Up_EMT	Genes_Down_EMT	Differentiation	Morphogenesis	Cell_Growth_Proliferation	Migration	ECM	TF
AHNAK	CAV2	AKT1	CTNNB1	AKT1	CALD1	BMP1	CTNNB1
BMP1	CDH1	BMP1	FOXC2	BMP1	CAV2	BMP7	ESR1
CALD1	DSP	BMP2	JAG1	BMP7	EGFR	CDH1	FOXC2
CAMK2N1	FGFBP1	BMP7	RAC1	CAV2	FN1	CDH2	GSC
CDH2	IL1RN	COL3A1	SMAD2	CTNNB1	ITGB1	COL1A2	NOTCH1
COL1A2	KRT19	COL5A2	SNAI1	EGFR	JAG1	COL3A1	SIP1
COL3A1	MST1R	CTNNB1	SOX10	ERBB3	MSN	COL5A2	SMAD2
COL5A2	NUDT13	DSP	TGFB1	FGFBP1	MST1R	CTNNB1	SNAI2
FN1	OCLN	ERBB3	TGFB2	FOXC2	NODAL	DSC2	SNAI3
FOXC2	PPPDE2	F11R	TGFB3	IGFBP4	PDGFRB	EGFR	SOX10
GNG11	RGS2	FOXC2	TWIST1	ILK	RAC1	ERBB3	STAT3
GSC	SPP1	FZD7	WNT11	JAG1	STAT3	F11R	TCF3
IGFBP4	TFPI2	GSC	WNT5A	MST1R	TGFB1	FN1	TCF4
ITGA5	TSPAN13	JAG1		NODAL	VIM	FOXC2	TWIST1
ITGAV		KRT14		PDGFRB		ILK	ZEB1
MMP2		MST1R		TGFB1		ITGA5	ZEB2
MMP3		NODAL		TGFB2		ITGAV
MMP9		NOTCH1		TGFB3		ITGB1
MSN		PTP4A1		TIMP1		MMP2
SERPINE1		SMAD2		VCAN		MMP3
SNAI1		SNAI1		ZEB1		MMP9
SNAI2		SNAI2				PTK2
SNAI3		SOX10				RAC1
SOX10		TGFB2				SERPINE1
SPARC		TGFB3				SPP1
STEAP1		TMEFF1				TGFB1
TCF4		TWIST1				TGFB2
TIMP1		VCAN				TIMP1
TMEFF1		WNT11				VCAN
TMEM132A		WNT5A
TWIST1		WNT5B
VCAN
VIM
VPS13A
WNT5A
WNT5B
