# Supplementary material for: TGFβ-induced cytoskeletal remodeling mediates elevation of cell stiffness and invasiveness in NSCLC
Source: Sci Rep. 2019 May 21;9:7667. doi: 10.1038/s41598-019-43409-x (PMC6529472; doi:10.1038/s41598-019-43409-x)
Supplement: Supplementary file 3 — Supplementary Table S2 [file 41598_2019_43409_MOESM3_ESM.xlsx]

## Sheet: Sheet1
Supplementary Table S2. Differential gene expression analysis (whole genome scale) of the non-small cell lung cancer cell line H1975 24h after treatment with TGF or HGF.
H1975 TGFb 24h limma						H1975 HGF 24h limma
symbol	adj,pval	log2FC,0vs24h	treatment	cell line		symbol	adj,pval	log2FC,0vs24h	treatment	cell line
SERPINE1	1.48851e-12	2.43956	TGFb	H1975		ASNS	6.13946e-06	0.378626	HGF	H1975
CGB8	3.64799e-11	2.19283	TGFb	H1975		SERPINE1	0.000127884	0.372152	HGF	H1975
IL11	1.48851e-12	1.72798	TGFb	H1975		PSAT1	1.43799e-05	0.347002	HGF	H1975
CGB3	7.17592e-11	1.52886	TGFb	H1975		SLC7A11	1.43799e-05	0.309072	HGF	H1975
RASGRP1	4.55192e-12	1.52094	TGFb	H1975		CENPE	5.10951e-05	0.303853	HGF	H1975
SEMA7A	4.03991e-12	1.42466	TGFb	H1975		HIST1H4C	8.1063e-05	0.283557	HGF	H1975
PMEPA1	4.86683e-12	1.42141	TGFb	H1975		OR2J2	0.000782948	0.280787	HGF	H1975
HMOX1	1.48851e-12	1.41928	TGFb	H1975		CHAC1	3.65405e-05	0.27634	HGF	H1975
ITGB3	1.48851e-12	1.40047	TGFb	H1975		FAM222A-AS1	3.12838e-05	0.272987	HGF	H1975
C4orf26	4.03991e-12	1.39666	TGFb	H1975		MYH16	1.64381e-05	0.272368	HGF	H1975
ITGB6	3.49001e-12	1.3085	TGFb	H1975		KIF20B	0.000121398	0.268554	HGF	H1975
LAMC2	4.86683e-12	1.29756	TGFb	H1975		CENPK	9.96536e-05	0.267566	HGF	H1975
FSTL3	5.52416e-12	1.28238	TGFb	H1975		TMEM117	0.000154662	0.25806	HGF	H1975
SKIL	3.92394e-12	1.26842	TGFb	H1975		KIF14	6.22594e-05	0.257339	HGF	H1975
SPOCK1	2.3455e-12	1.26105	TGFb	H1975		HIST1H2BM	6.22594e-05	0.254601	HGF	H1975
C15orf48	4.78021e-12	1.22984	TGFb	H1975		HJURP	2.59578e-05	0.253539	HGF	H1975
TGM2	9.35285e-12	1.21712	TGFb	H1975		LRRN4	2.89029e-05	0.25127	HGF	H1975
MBOAT2	3.92394e-12	1.21396	TGFb	H1975		SGOL2	6.22594e-05	0.248567	HGF	H1975
E2F7	4.86683e-12	1.20721	TGFb	H1975		ALDH1L2	0.00015822	0.248422	HGF	H1975
FERMT1	3.22905e-11	1.20392	TGFb	H1975		PRIM1	1.58388e-05	0.24797	HGF	H1975
LBH	2.3455e-12	1.17459	TGFb	H1975		TTK	9.336e-05	0.246319	HGF	H1975
LOC100506718	8.84112e-12	1.16372	TGFb	H1975		DIAPH3	5.04715e-05	0.245478	HGF	H1975
LMCD1	3.49001e-12	1.14982	TGFb	H1975		FHL2	2.15486e-05	0.243754	HGF	H1975
COL1A1	3.92394e-12	1.1402	TGFb	H1975		PRC1	5.10951e-05	0.24134	HGF	H1975
AFAP1L2	1.64524e-11	1.13753	TGFb	H1975		ASPM	0.000121398	0.238475	HGF	H1975
HTR1D	6.05082e-12	1.1362	TGFb	H1975		F13A1	0.000106363	0.238321	HGF	H1975
HSPB8	4.44741e-11	1.1339	TGFb	H1975		CSH2	0.000157859	0.237875	HGF	H1975
SLCO2A1	8.00385e-12	1.13301	TGFb	H1975		NUF2	5.10951e-05	0.236535	HGF	H1975
INPP4B	5.52416e-12	1.11019	TGFb	H1975		KIF18A	3.12838e-05	0.235681	HGF	H1975
DRAXIN	5.52416e-12	1.09468	TGFb	H1975		SQRDL	4.40649e-05	0.234829	HGF	H1975
ABCA1	7.78119e-12	1.09331	TGFb	H1975		SYCE2	0.000223336	0.234672	HGF	H1975
THBS1	1.08653e-10	1.08092	TGFb	H1975		PGF	0.000734665	0.234268	HGF	H1975
LINC01583	8.84112e-12	1.07475	TGFb	H1975		PRDM8	4.46654e-05	0.233413	HGF	H1975
PLEK2	2.30564e-11	1.07058	TGFb	H1975		DEPDC1B	2.59578e-05	0.233044	HGF	H1975
MMP9	3.22905e-11	1.0702	TGFb	H1975		SPNS2	0.000205038	0.232113	HGF	H1975
UCN2	7.78119e-12	1.05596	TGFb	H1975		SKA3	3.65405e-05	0.231784	HGF	H1975
FLRT2	8.96798e-10	1.05527	TGFb	H1975		CENPI	7.17262e-05	0.229834	HGF	H1975
MIR31	1.0357e-10	1.00847	TGFb	H1975		ARHGAP11B	4.19736e-05	0.229518	HGF	H1975
AMTN	1.04006e-10	1.00804	TGFb	H1975		RPSAP52	5.10951e-05	0.228294	HGF	H1975
GLIPR1	2.58874e-11	0.996632	TGFb	H1975		LINC00704	0.000427324	0.227602	HGF	H1975
MMP14	5.65438e-11	0.984738	TGFb	H1975		RASD1	5.79049e-05	0.22551	HGF	H1975
FAXDC2	8.87428e-11	0.983808	TGFb	H1975		SESN2	0.000321889	0.225052	HGF	H1975
FRMD6	5.60471e-11	0.96934	TGFb	H1975		BUB1B	6.4543e-05	0.224807	HGF	H1975
LTBP2	3.22905e-11	0.95665	TGFb	H1975		NDC80	0.000110171	0.2223	HGF	H1975
C3orf36	1.64524e-11	0.951472	TGFb	H1975		NCAPG2	0.000146681	0.221648	HGF	H1975
ARHGAP31	3.64799e-11	0.949101	TGFb	H1975		ENPP1	4.40649e-05	0.221361	HGF	H1975
SNORD114-28	7.86617e-10	0.944145	TGFb	H1975		ULBP1	0.000673332	0.220782	HGF	H1975
TGFBI	2.968e-11	0.944041	TGFb	H1975		AURKB	5.10951e-05	0.218674	HGF	H1975
CMTM3	7.26382e-11	0.936659	TGFb	H1975		C18orf54	0.000714732	0.218624	HGF	H1975
P4HA2	4.37543e-11	0.936542	TGFb	H1975		SP4	8.15532e-05	0.217749	HGF	H1975
COL7A1	3.33761e-11	0.93118	TGFb	H1975		CCNB2	3.12838e-05	0.215585	HGF	H1975
PDLIM7	1.13404e-10	0.919004	TGFb	H1975		MND1	0.00070481	0.213777	HGF	H1975
ITGA2	1.96968e-11	0.912835	TGFb	H1975		PPM1E	7.16077e-05	0.2136	HGF	H1975
TPM1	2.968e-11	0.910584	TGFb	H1975		SERPINB7	0.000177832	0.212483	HGF	H1975
ITGA5	5.2282e-11	0.902751	TGFb	H1975		CIT	4.62041e-05	0.212216	HGF	H1975
STK38L	2.35387e-11	0.896022	TGFb	H1975		LOC101928046	0.000329879	0.211882	HGF	H1975
TUBA4A	4.86093e-10	0.892246	TGFb	H1975		TPX2	6.22594e-05	0.211117	HGF	H1975
MIR181B2	3.41982e-10	0.889321	TGFb	H1975		CEBPG	4.16934e-05	0.2111	HGF	H1975
CDK14	1.31071e-11	0.887325	TGFb	H1975		C5orf34	0.000241139	0.210842	HGF	H1975
LPCAT2	1.51275e-10	0.885543	TGFb	H1975		RAD51AP1	0.00070481	0.21035	HGF	H1975
MIR2355	1.67491e-10	0.884042	TGFb	H1975		TICRR	0.000175634	0.209205	HGF	H1975
DGKI	7.42206e-11	0.882916	TGFb	H1975		SLC7A1	0.000238592	0.208054	HGF	H1975
TSGA10	3.22211e-10	0.88217	TGFb	H1975		SPAG5	9.30186e-05	0.207916	HGF	H1975
SNAI1	1.64524e-11	0.882127	TGFb	H1975		KIF23	6.59273e-05	0.207783	HGF	H1975
ANGPTL4	2.86569e-11	0.878944	TGFb	H1975		FANCI	0.000132346	0.206357	HGF	H1975
SIK1	3.36737e-11	0.876141	TGFb	H1975		CEP55	5.10951e-05	0.205531	HGF	H1975
G0S2	4.1743e-10	0.87473	TGFb	H1975		ESPL1	0.000365811	0.204374	HGF	H1975
LOC101929475	5.60471e-11	0.870227	TGFb	H1975		DEPDC1	0.000210455	0.203813	HGF	H1975
COL5A1	3.33761e-11	0.863366	TGFb	H1975		HMMR	0.000175064	0.203692	HGF	H1975
TP53I3	4.02375e-11	0.849762	TGFb	H1975		KIF18B	6.22594e-05	0.200897	HGF	H1975
MYH16	5.2282e-11	0.848305	TGFb	H1975		NCAPG	0.000178944	0.200871	HGF	H1975
TIAM2	5.88466e-11	0.839465	TGFb	H1975		E2F7	9.96536e-05	0.200712	HGF	H1975
NRP2	1.41871e-10	0.838432	TGFb	H1975		PRR11	0.000101986	0.200344	HGF	H1975
TRPV3	2.61157e-11	0.835537	TGFb	H1975		CASC5	0.000122732	0.200222	HGF	H1975
PTPRK	1.0357e-10	0.835155	TGFb	H1975		CDKN3	0.000375385	0.199623	HGF	H1975
TMC7	2.35821e-11	0.830189	TGFb	H1975		NOMO1	0.00034152	0.19826	HGF	H1975
JUNB	5.2282e-11	0.829629	TGFb	H1975		VCAN	0.00028627	0.197589	HGF	H1975
LRRC8C	2.61157e-11	0.816593	TGFb	H1975		BLID	0.000274844	0.19655	HGF	H1975
ITGAV	2.86569e-11	0.816447	TGFb	H1975		MPDU1	0.000221013	0.195385	HGF	H1975
SERPINB5	1.00053e-10	0.812888	TGFb	H1975		N4BP2L2-IT2	0.000325232	0.19448	HGF	H1975
BEAN1	3.37514e-10	0.812469	TGFb	H1975		PDE5A	0.000308591	0.192423	HGF	H1975
CST6	7.24964e-11	0.806911	TGFb	H1975		SNORA41	0.000487952	0.191607	HGF	H1975
MIR181A2	3.84959e-11	0.803981	TGFb	H1975		CDK1	0.00013551	0.191089	HGF	H1975
ADGRF4	3.22905e-11	0.803452	TGFb	H1975		FANCD2	0.000122878	0.190849	HGF	H1975
SGPP1	9.83068e-11	0.801678	TGFb	H1975		KIAA1524	0.000542122	0.190517	HGF	H1975
RTL1	3.66843e-09	0.800794	TGFb	H1975		CENPF	9.96536e-05	0.189544	HGF	H1975
RRAS	4.66367e-11	0.796694	TGFb	H1975		ZNF763	0.000922315	0.189179	HGF	H1975
EPHA4	2.34835e-10	0.794362	TGFb	H1975		EPB41L2	0.000623433	0.188221	HGF	H1975
GPC1	3.22905e-11	0.791062	TGFb	H1975		GPR21	0.000284151	0.186852	HGF	H1975
KPNA7	6.21593e-11	0.790119	TGFb	H1975		MOCOS	0.000508286	0.186353	HGF	H1975
MIR181A2HG	2.50739e-10	0.78863	TGFb	H1975		MARCH4	0.000109996	0.18625	HGF	H1975
APCDD1L-AS1	1.01581e-10	0.782862	TGFb	H1975		ZNF674	0.000627948	0.186136	HGF	H1975
PODXL	4.37543e-11	0.781833	TGFb	H1975		LOC285500	0.000360588	0.185886	HGF	H1975
ZNF185	8.70665e-11	0.778304	TGFb	H1975		ZSCAN12P1	0.000211761	0.185717	HGF	H1975
BMPR2	7.39924e-11	0.776434	TGFb	H1975		KIF20A	0.000168862	0.185468	HGF	H1975
LOX	4.77578e-10	0.764094	TGFb	H1975		HIST1H3F	0.000261149	0.185388	HGF	H1975
VASN	1.2031e-09	0.750311	TGFb	H1975		ANPEP	0.000537108	0.184134	HGF	H1975
LINC00704	7.50892e-09	0.749591	TGFb	H1975		RRM1	0.00013721	0.183964	HGF	H1975
BPGM	4.44741e-11	0.749314	TGFb	H1975		TRIP13	6.22594e-05	0.183517	HGF	H1975
SMOX	1.153e-09	0.745262	TGFb	H1975		HIST2H2AB	0.000140337	0.183234	HGF	H1975
SLC26A2	6.42913e-11	0.739756	TGFb	H1975		NT5E	9.96536e-05	0.182417	HGF	H1975
MT1X	3.04623e-10	0.739384	TGFb	H1975		NA	0.00022487	0.182253	HGF	H1975
MIR421	1.24286e-07	0.738247	TGFb	H1975		ZNF257	7.31295e-05	0.182115	HGF	H1975
C3orf52	2.16883e-10	0.735714	TGFb	H1975		ZWILCH	0.000701975	0.180733	HGF	H1975
SEMA3C	8.05374e-11	0.734951	TGFb	H1975		CEP97	0.000329879	0.180664	HGF	H1975
TMPRSS11E	4.73423e-10	0.72631	TGFb	H1975		GLIPR1	0.000266365	0.180019	HGF	H1975
SMAD7	1.64418e-10	0.725439	TGFb	H1975		SND1-IT1	0.000675061	0.179578	HGF	H1975
SMURF2	6.49961e-11	0.724817	TGFb	H1975		LOC101927027	0.000437173	0.179181	HGF	H1975
LAMB3	6.62288e-11	0.724424	TGFb	H1975		ZBED3-AS1	0.000381537	0.178818	HGF	H1975
CXXC5	3.80413e-10	0.715867	TGFb	H1975		TERC	0.000108153	0.178016	HGF	H1975
TMEM117	3.2507e-10	0.715148	TGFb	H1975		KIF15	0.00021609	0.177288	HGF	H1975
HKDC1	1.03634e-09	0.714331	TGFb	H1975		IARS	0.00013551	0.176135	HGF	H1975
GPR183	9.16773e-09	0.714187	TGFb	H1975		KIF11	0.000286006	0.175954	HGF	H1975
LPAR5	1.55143e-10	0.711921	TGFb	H1975		BRCA2	0.000195514	0.175602	HGF	H1975
ADAMTS6	6.81864e-10	0.710073	TGFb	H1975		EIF4EBP1	0.000308591	0.175379	HGF	H1975
PCDHGC5	1.83016e-09	0.708061	TGFb	H1975		NCAPD2	8.18289e-05	0.175257	HGF	H1975
LOC100507460	2.29717e-08	0.70362	TGFb	H1975		FAT1	0.000186944	0.175247	HGF	H1975
ATP13A2	1.34599e-10	0.702986	TGFb	H1975		FAM83D	0.000341592	0.175116	HGF	H1975
ULK1	1.40685e-10	0.701809	TGFb	H1975		HIST1H3I	0.000463162	0.17503	HGF	H1975
ELK3	4.72835e-10	0.700749	TGFb	H1975		PCDHB18P	0.000359631	0.174665	HGF	H1975
ANPEP	8.39362e-11	0.700598	TGFb	H1975		CKS1B	0.0002908	0.174205	HGF	H1975
MIR31HG	1.03933e-09	0.699353	TGFb	H1975		ANKRD9	0.000104031	0.173962	HGF	H1975
CRLF1	7.52262e-10	0.699209	TGFb	H1975		NUSAP1	0.000142854	0.173913	HGF	H1975
IFNE	1.72699e-09	0.697461	TGFb	H1975		XPOT	0.000184932	0.172785	HGF	H1975
EPHB2	6.42913e-11	0.69481	TGFb	H1975		KIF2C	0.000114534	0.172409	HGF	H1975
C2orf27A	1.2549e-06	0.694152	TGFb	H1975		ARHGAP11A	0.000389667	0.172387	HGF	H1975
KDM7A	6.04091e-11	0.694076	TGFb	H1975		LMNB1	0.00020953	0.171686	HGF	H1975
ANKRD1	1.78281e-10	0.694049	TGFb	H1975		ORC6	0.000320769	0.17143	HGF	H1975
SNAI2	4.27502e-10	0.686974	TGFb	H1975		MELK	0.000195514	0.170446	HGF	H1975
GPR87	2.01588e-10	0.685726	TGFb	H1975		AXL	0.00086676	0.169779	HGF	H1975
LINC00312	2.70771e-10	0.684159	TGFb	H1975		BRI3BP	0.000846573	0.169064	HGF	H1975
MAP3K2	4.12858e-10	0.682438	TGFb	H1975		MIR4439	0.000487952	0.168845	HGF	H1975
NT5E	1.54944e-10	0.679827	TGFb	H1975		ZNF844	0.000225114	0.168767	HGF	H1975
DSC2	1.1089e-10	0.679202	TGFb	H1975		MIR378E	0.000255514	0.168588	HGF	H1975
TBC1D19	9.93613e-10	0.679108	TGFb	H1975		BLM	0.000412715	0.168126	HGF	H1975
CKLF	2.33432e-08	0.679078	TGFb	H1975		SNORA74A	0.000755534	0.167848	HGF	H1975
MAP1B	4.79e-10	0.678161	TGFb	H1975		C17orf53	0.000214349	0.167673	HGF	H1975
BLOC1S2	1.89982e-09	0.677712	TGFb	H1975		BUB1	0.00010727	0.167551	HGF	H1975
ENTPD7	7.72478e-11	0.67649	TGFb	H1975		PBK	0.000537108	0.166031	HGF	H1975
GADD45B	1.82296e-08	0.674055	TGFb	H1975		CKAP5	0.000245016	0.165806	HGF	H1975
LINC00941	1.47053e-08	0.673284	TGFb	H1975		CKAP2L	0.000768662	0.165556	HGF	H1975
SLC22A3	5.38248e-10	0.671398	TGFb	H1975		SMG1	0.0003011	0.165491	HGF	H1975
PCDHGC3	1.25756e-09	0.668423	TGFb	H1975		SHCBP1	0.000320769	0.165389	HGF	H1975
CALD1	3.68876e-10	0.666838	TGFb	H1975		LRRC49	0.000862591	0.165319	HGF	H1975
PTPN21	9.83068e-11	0.66658	TGFb	H1975		INCENP	0.000624715	0.165058	HGF	H1975
CHST11	4.12858e-10	0.666314	TGFb	H1975		TOP2A	0.000119487	0.164903	HGF	H1975
LOC101059948	2.23383e-08	0.665966	TGFb	H1975		ATP5H	0.000251359	0.164489	HGF	H1975
JARID2	1.04184e-10	0.665628	TGFb	H1975		CCNA2	0.000505454	0.164374	HGF	H1975
SIRPA	4.12858e-10	0.665411	TGFb	H1975		TDP1	0.000467163	0.164083	HGF	H1975
ITGB1	4.8768e-10	0.664254	TGFb	H1975		PCK2	0.00037847	0.163693	HGF	H1975
CHST3	5.03266e-10	0.662421	TGFb	H1975		CBX4	0.000416131	0.163422	HGF	H1975
GJB3	6.66211e-10	0.65187	TGFb	H1975		RTKN2	0.000549393	0.163395	HGF	H1975
CTGF	7.68282e-10	0.647544	TGFb	H1975		C1orf112	0.000187509	0.162791	HGF	H1975
DDX60L	4.90168e-10	0.645816	TGFb	H1975		MTFR2	0.000602986	0.162737	HGF	H1975
LINC01137	1.1847e-10	0.645006	TGFb	H1975		CDC45	0.000610672	0.16195	HGF	H1975
SACS	1.87937e-09	0.643657	TGFb	H1975		TARS	0.000188823	0.161823	HGF	H1975
MICAL2	6.16176e-10	0.642111	TGFb	H1975		RAD54B	0.000137062	0.161463	HGF	H1975
MIR4439	1.47053e-08	0.641748	TGFb	H1975		HMGA2	0.000397126	0.161177	HGF	H1975
STEAP3	3.24939e-10	0.640477	TGFb	H1975		JDP2	0.000537108	0.160808	HGF	H1975
PDLIM4	3.21244e-09	0.638831	TGFb	H1975		CCNB1	0.000438845	0.160717	HGF	H1975
UBA6	2.01588e-10	0.633741	TGFb	H1975		KIF21B	0.000246645	0.159259	HGF	H1975
HMGA2	2.73181e-10	0.630404	TGFb	H1975		BRIP1	0.000535842	0.159103	HGF	H1975
LINC00622	2.46014e-09	0.630388	TGFb	H1975		HMGB2	0.000588897	0.158967	HGF	H1975
BHLHE40	1.24865e-10	0.625965	TGFb	H1975		HIST1H1E	0.00013721	0.158882	HGF	H1975
NOG	3.87306e-09	0.625105	TGFb	H1975		PHF19	0.000184932	0.157939	HGF	H1975
PALLD	6.75588e-10	0.623723	TGFb	H1975		CCDC88A	0.000214349	0.157364	HGF	H1975
CCL2	1.53938e-09	0.623596	TGFb	H1975		IQGAP3	0.000544743	0.157357	HGF	H1975
AMIGO2	1.13913e-10	0.617803	TGFb	H1975		CENPJ	0.00033047	0.157068	HGF	H1975
FOXL1	4.53811e-10	0.617072	TGFb	H1975		BCAT1	0.000460497	0.157064	HGF	H1975
ABLIM3	4.01251e-10	0.616987	TGFb	H1975		USP1	0.000553029	0.156855	HGF	H1975
PSORS1C1	7.26214e-10	0.612788	TGFb	H1975		SH3BGRL3	0.00020953	0.156634	HGF	H1975
LCP1	1.58635e-10	0.611586	TGFb	H1975		SPATA5	0.000320769	0.156205	HGF	H1975
MARCH4	2.51595e-09	0.611445	TGFb	H1975		FOXM1	0.000177832	0.155206	HGF	H1975
CREB3L1	2.88451e-10	0.610919	TGFb	H1975		SPDL1	0.000393512	0.154783	HGF	H1975
ACOX3	1.25756e-09	0.608703	TGFb	H1975		NA	0.000167968	0.154752	HGF	H1975
MIR548H3	2.16883e-10	0.606951	TGFb	H1975		CCNF	0.00020953	0.154413	HGF	H1975
AHNAK2	1.4503e-08	0.605903	TGFb	H1975		MMS22L	0.00034152	0.153615	HGF	H1975
APBB2	1.93844e-10	0.605604	TGFb	H1975		SLC3A2	0.00077014	0.152933	HGF	H1975
TPM4	1.14196e-07	0.604597	TGFb	H1975		NCAPH	0.000308591	0.152057	HGF	H1975
SPHK1	1.19728e-09	0.604158	TGFb	H1975		DDX12P	0.000681777	0.151998	HGF	H1975
LIMK1	1.25756e-09	0.600803	TGFb	H1975		CEP126	0.000202059	0.151036	HGF	H1975
VIM	7.71815e-09	0.599065	TGFb	H1975		HIST1H4B	0.000915699	0.150294	HGF	H1975
PLEKHO1	3.77848e-09	0.598634	TGFb	H1975		UBE2T	0.000177832	0.149325	HGF	H1975
DOCK10	2.09379e-10	0.598235	TGFb	H1975		HIST1H4L	0.000678053	0.149099	HGF	H1975
PIK3CD	1.99e-09	0.597529	TGFb	H1975		RASL12	0.000425838	0.149089	HGF	H1975
HBEGF	1.29164e-09	0.597034	TGFb	H1975		CALB2	0.000714247	0.14889	HGF	H1975
TIMP4	4.60712e-10	0.596851	TGFb	H1975		MACC1	0.000714732	0.148086	HGF	H1975
ASAP2	5.89946e-10	0.595877	TGFb	H1975		COX7B	0.000712961	0.147593	HGF	H1975
LYPD5	3.74825e-10	0.59521	TGFb	H1975		GLTSCR1L	0.000319071	0.14756	HGF	H1975
CLSTN1	4.12354e-10	0.592902	TGFb	H1975		MTHFD1L	0.000586962	0.146945	HGF	H1975
EML1	2.60635e-08	0.592675	TGFb	H1975		C3orf67	0.00034152	0.146285	HGF	H1975
DUSP7	2.48514e-09	0.592477	TGFb	H1975		ANLN	0.000331036	0.14618	HGF	H1975
MCAM	2.7311e-09	0.589171	TGFb	H1975		GSG2	0.00057794	0.146078	HGF	H1975
NAV1	3.04623e-10	0.588502	TGFb	H1975		ADM2	0.000818925	0.145859	HGF	H1975
RAI14	3.12976e-09	0.587164	TGFb	H1975		MT1F	0.00034152	0.145426	HGF	H1975
SH2D4A	6.82246e-10	0.584619	TGFb	H1975		GALNT6	0.000238896	0.14502	HGF	H1975
FERMT2	4.45428e-09	0.583179	TGFb	H1975		MIR4635	0.000748561	0.144632	HGF	H1975
MIR181B1	5.24069e-09	0.577849	TGFb	H1975		RRM2	0.000917394	0.14427	HGF	H1975
PORCN	5.84187e-10	0.573303	TGFb	H1975		HLTF	0.000277083	0.144214	HGF	H1975
KIF3C	2.66609e-09	0.572884	TGFb	H1975		RNASEH2A	0.000412715	0.144185	HGF	H1975
ANKLE2	3.20121e-09	0.572348	TGFb	H1975		TGM4	0.000690019	0.143891	HGF	H1975
TANC2	2.99724e-10	0.569331	TGFb	H1975		MKI67	0.00034152	0.143826	HGF	H1975
CMTM1	1.05361e-08	0.568945	TGFb	H1975		KIF24	0.000597392	0.143701	HGF	H1975
DCBLD1	6.66211e-10	0.568286	TGFb	H1975		TCF19	0.00072977	0.143126	HGF	H1975
KLF7	1.27476e-08	0.568161	TGFb	H1975		MYBL2	0.000644384	0.14189	HGF	H1975
RND3	4.41184e-08	0.56686	TGFb	H1975		DDIAS	0.000785916	0.14178	HGF	H1975
TNK2	9.01276e-10	0.56487	TGFb	H1975		CCDC15	0.000828379	0.141764	HGF	H1975
SNORA11	1.02653e-05	0.562435	TGFb	H1975		PDGFC	0.00086676	0.141754	HGF	H1975
KRT7	3.70429e-09	0.5618	TGFb	H1975		GTSE1	0.000554449	0.141198	HGF	H1975
SLC6A8	3.31479e-09	0.558373	TGFb	H1975		NR1D1	0.000337378	0.140824	HGF	H1975
MIR4677	1.76263e-09	0.555295	TGFb	H1975		CCNJL	0.000513208	0.140452	HGF	H1975
R3HDML	1.92933e-09	0.553857	TGFb	H1975		FDPS	0.000719243	0.139941	HGF	H1975
JAG1	3.39381e-09	0.551992	TGFb	H1975		ALOXE3	0.000350562	0.139782	HGF	H1975
CAPRIN2	1.46722e-08	0.551526	TGFb	H1975		PHF14	0.00048481	0.139657	HGF	H1975
TRIO	1.17935e-09	0.551462	TGFb	H1975		MEX3C	0.00034152	0.139465	HGF	H1975
FURIN	3.60479e-09	0.551122	TGFb	H1975		FERMT1	0.000609447	0.138735	HGF	H1975
MYL9	1.27744e-09	0.5506	TGFb	H1975		PLK1	0.00048481	0.138245	HGF	H1975
BMP1	1.91264e-09	0.546939	TGFb	H1975		CCDC77	0.0003011	0.137777	HGF	H1975
TUFT1	4.6294e-10	0.546679	TGFb	H1975		CDCA5	0.000714732	0.137279	HGF	H1975
SNORD114-21	3.49059e-08	0.545815	TGFb	H1975		SLC12A7	0.00053647	0.137069	HGF	H1975
XPR1	7.058e-10	0.545446	TGFb	H1975		DCBLD1	0.000707068	0.135833	HGF	H1975
MLXIP	1.73916e-09	0.544653	TGFb	H1975		ABHD5	0.000565944	0.135488	HGF	H1975
GLIS3	3.15249e-09	0.544007	TGFb	H1975		CENPO	0.000628888	0.135254	HGF	H1975
KIRREL	4.90168e-10	0.543887	TGFb	H1975		CLIC4	0.000424415	0.135248	HGF	H1975
SLC22A4	8.13791e-10	0.543518	TGFb	H1975		KCND3	0.000598903	0.135099	HGF	H1975
DPYSL3	1.67731e-08	0.542348	TGFb	H1975		NEMP1	0.000748069	0.134329	HGF	H1975
ANO6	5.35645e-10	0.542165	TGFb	H1975		SIRPA	0.000714732	0.134184	HGF	H1975
NME7	5.75775e-09	0.541976	TGFb	H1975		HIST1H3J	0.00095508	0.133732	HGF	H1975
LOC100130111	1.49204e-09	0.540704	TGFb	H1975		ALKBH2	0.000928306	0.131741	HGF	H1975
OPN3	1.53938e-09	0.539235	TGFb	H1975		CSNK2A1	0.000548003	0.131267	HGF	H1975
PDGFA	4.01682e-09	0.538011	TGFb	H1975		ZNF407	0.00044717	0.130675	HGF	H1975
MSANTD3	2.03069e-08	0.535373	TGFb	H1975		ANTXR2	0.000651246	0.12979	HGF	H1975
PLAUR	2.02838e-09	0.534548	TGFb	H1975		ABCB8	0.000567705	0.129446	HGF	H1975
NEDD9	1.04494e-09	0.534066	TGFb	H1975		EPRS	0.000648297	0.127868	HGF	H1975
HPCAL4	1.44279e-08	0.533376	TGFb	H1975		CCP110	0.000944762	0.127519	HGF	H1975
MKL1	1.09692e-09	0.532369	TGFb	H1975		MIR431	0.000748154	0.126795	HGF	H1975
PIEZO1	9.93613e-10	0.532154	TGFb	H1975		XBP1	0.000714247	0.126457	HGF	H1975
PLA2G4C	4.87764e-09	0.531895	TGFb	H1975		LGALSL	0.000613159	0.126177	HGF	H1975
UBE4B	7.66529e-10	0.531073	TGFb	H1975		LRRC28	0.00082321	0.126166	HGF	H1975
ARHGEF40	5.11431e-10	0.529993	TGFb	H1975		HEATR6	0.000678053	0.126083	HGF	H1975
ALDH1L2	1.99e-09	0.529668	TGFb	H1975		CCDC90B	0.000933927	0.125331	HGF	H1975
RBMS3	2.21687e-09	0.529457	TGFb	H1975		PIF1	0.000745625	0.125244	HGF	H1975
PHLDB1	2.23548e-09	0.528496	TGFb	H1975		SENP1	0.000537442	0.125109	HGF	H1975
RAC2	2.46109e-09	0.52806	TGFb	H1975		PRKDC	0.000512191	0.122277	HGF	H1975
SNORD56B	1.17814e-08	0.527277	TGFb	H1975		STARD3NL	0.000513402	0.121999	HGF	H1975
GJB2	5.70191e-07	0.524692	TGFb	H1975		TRIM9	0.00064436	0.12138	HGF	H1975
WIPI1	4.50443e-10	0.524183	TGFb	H1975		TAS2R20	0.000565944	0.120505	HGF	H1975
MIR22HG	1.61904e-09	0.523793	TGFb	H1975		OR8B4	0.000996076	0.118509	HGF	H1975
NLRP1	5.82771e-09	0.523045	TGFb	H1975		PHKA1	0.000747684	0.118187	HGF	H1975
P4HA3	8.53609e-10	0.522245	TGFb	H1975		MARCKS	0.000765121	0.113617	HGF	H1975
MN1	1.25756e-09	0.522173	TGFb	H1975		ARHGEF28	0.00100935	0.123424	HGF	H1975
TIMP2	8.53609e-10	0.522098	TGFb	H1975		ICAM1	0.00100998	-0.141126	HGF	H1975
IPW	1.39928e-08	0.520484	TGFb	H1975		OLA1	0.00100998	0.122983	HGF	H1975
KLK6	7.52262e-10	0.520056	TGFb	H1975		KDM4D	0.00102508	0.147426	HGF	H1975
ITGB4	3.66204e-09	0.519997	TGFb	H1975		SYNGR2	0.0010261	-0.17275	HGF	H1975
TNFRSF12A	2.67361e-09	0.519451	TGFb	H1975		GNG7	0.0010261	-0.144608	HGF	H1975
PDCD1LG2	7.22327e-09	0.518726	TGFb	H1975		FOSL1	0.0010275	0.130778	HGF	H1975
PXN	1.31134e-09	0.518692	TGFb	H1975		COL18A1-AS1	0.0010309	0.129896	HGF	H1975
CYR61	1.49204e-09	0.516847	TGFb	H1975		CYP2B7P	0.00103524	-0.181088	HGF	H1975
VLDLR	1.75014e-09	0.514609	TGFb	H1975		SETD7	0.00103748	-0.133944	HGF	H1975
AZIN2	3.33161e-09	0.513971	TGFb	H1975		ZNF732	0.00104026	0.188681	HGF	H1975
RHOD	9.93613e-10	0.513492	TGFb	H1975		SGSH	0.00104109	-0.158275	HGF	H1975
FAM214B	1.53938e-09	0.512664	TGFb	H1975		MIR100HG	0.0010428	0.137806	HGF	H1975
MIR590	1.31878e-08	0.512559	TGFb	H1975		SNORD81	0.001045	-0.206339	HGF	H1975
COL1A2	7.19538e-09	0.512461	TGFb	H1975		NA	0.00104734	-0.170882	HGF	H1975
C3orf67	2.98957e-08	0.511345	TGFb	H1975		EDEM1	0.00104734	-0.129041	HGF	H1975
MGAT5B	1.62003e-09	0.50841	TGFb	H1975		MIR4461	0.00105155	-0.15466	HGF	H1975
CGB7	5.36354e-08	0.508235	TGFb	H1975		ZBTB42	0.00105155	-0.125783	HGF	H1975
RFK	2.72523e-08	0.507088	TGFb	H1975		CYB5A	0.00105155	-0.144645	HGF	H1975
MIR548K	1.81769e-05	0.507049	TGFb	H1975		NUDT22	0.00105703	-0.129939	HGF	H1975
LINC00887	2.83498e-08	0.506949	TGFb	H1975		RAB26	0.00105703	-0.11807	HGF	H1975
LOC100506922	1.90783e-08	0.506201	TGFb	H1975		DLGAP4	0.00106523	0.128364	HGF	H1975
OCIAD2	2.753e-08	0.505005	TGFb	H1975		APBB2	0.00107014	0.12298	HGF	H1975
HMGN2P46	2.25163e-08	0.504475	TGFb	H1975		KCNIP3	0.00108391	-0.136663	HGF	H1975
SP110	6.01716e-09	0.504118	TGFb	H1975		TMEM184A	0.0010851	-0.141845	HGF	H1975
ACSL4	2.05992e-09	0.503502	TGFb	H1975		CDCA3	0.00108553	0.188728	HGF	H1975
WNT9A	7.30329e-09	0.50204	TGFb	H1975		OR2J3	0.00108553	0.144277	HGF	H1975
MIR554	1.76095e-07	0.501758	TGFb	H1975		TIMELESS	0.00108553	0.113692	HGF	H1975
GPC6	1.01967e-09	0.501495	TGFb	H1975		SRGAP2	0.00108553	0.131449	HGF	H1975
MRC2	1.21105e-08	0.500045	TGFb	H1975		ZNF7	0.00109115	-0.161642	HGF	H1975
CD44	8.27615e-10	0.499021	TGFb	H1975		CENPC	0.00109255	0.158743	HGF	H1975
NKAIN4	6.1137e-08	0.498412	TGFb	H1975		CYB5R1	0.00109255	-0.173699	HGF	H1975
CLTB	1.51038e-08	0.498216	TGFb	H1975		ABCC9	0.0010966	0.119139	HGF	H1975
MAP4K4	4.4676e-09	0.496741	TGFb	H1975		TRAIP	0.0010966	0.159231	HGF	H1975
ENAH	5.69159e-08	0.494889	TGFb	H1975		ZNF316	0.0010975	-0.123492	HGF	H1975
DBN1	5.67253e-09	0.494113	TGFb	H1975		HSPA4L	0.00109752	0.142387	HGF	H1975
CSF1R	5.68632e-09	0.494041	TGFb	H1975		EDNRA	0.00109838	-0.134041	HGF	H1975
DNAH17	2.18703e-09	0.493218	TGFb	H1975		ZNF98	0.00109838	0.146607	HGF	H1975
ALOX5	1.49204e-09	0.492958	TGFb	H1975		ITPRIPL2	0.00110504	-0.164734	HGF	H1975
L1CAM	8.52911e-08	0.492658	TGFb	H1975		FXYD5	0.00110504	0.111853	HGF	H1975
POMT2	1.53098e-09	0.491685	TGFb	H1975		EAF2	0.00110504	0.130904	HGF	H1975
PTHLH	1.27476e-08	0.491006	TGFb	H1975		HKR1	0.00110504	-0.191078	HGF	H1975
BLID	4.14213e-09	0.489876	TGFb	H1975		FAM160B2	0.00110504	-0.10925	HGF	H1975
MYH15	1.16828e-09	0.489824	TGFb	H1975		MIR516A1	0.00110992	-0.179856	HGF	H1975
NCF2	1.10138e-09	0.489649	TGFb	H1975		VCPKMT	0.00110992	-0.147392	HGF	H1975
CREB5	6.22704e-09	0.489358	TGFb	H1975		RAB21	0.00110992	-0.161367	HGF	H1975
CACNG4	2.23548e-09	0.488539	TGFb	H1975		LACTB	0.00111029	-0.124669	HGF	H1975
FAM114A1	5.89946e-10	0.488469	TGFb	H1975		SPC24	0.00111029	-0.171374	HGF	H1975
HAPLN3	1.90434e-09	0.487633	TGFb	H1975		LOC100996432	0.00111532	0.15098	HGF	H1975
CCDC50	4.25048e-09	0.48622	TGFb	H1975		H2AFX	0.00112251	0.126085	HGF	H1975
MDFI	1.10026e-08	0.485457	TGFb	H1975		LOC100287015	0.00112748	0.1173	HGF	H1975
TAGLN	9.18237e-08	0.484929	TGFb	H1975		TMEM181	0.00112748	0.121603	HGF	H1975
MYH9	4.03166e-09	0.484117	TGFb	H1975		JAG2	0.00112748	-0.14613	HGF	H1975
MELTF	7.33769e-09	0.483259	TGFb	H1975		TEX28	0.00112748	0.132809	HGF	H1975
FHOD3	1.86109e-09	0.48318	TGFb	H1975		ECT2	0.00112748	0.159876	HGF	H1975
RASGRP3	2.45193e-08	0.482476	TGFb	H1975		CLCNKA	0.00112748	-0.221676	HGF	H1975
CDKN1A	6.57997e-09	0.48218	TGFb	H1975		MIR92B	0.0011355	0.184945	HGF	H1975
PRICKLE2	3.25182e-09	0.482002	TGFb	H1975		HIST1H2BE	0.00114439	0.196435	HGF	H1975
DCLK1	2.9679e-09	0.481762	TGFb	H1975		CSRP1	0.00114744	-0.184836	HGF	H1975
PDGFB	1.5852e-09	0.481628	TGFb	H1975		NANS	0.00115253	-0.120632	HGF	H1975
MIR181A1HG	1.37442e-09	0.480937	TGFb	H1975		MIR196B	0.00116325	-0.128629	HGF	H1975
ROS1	2.01695e-09	0.479998	TGFb	H1975		NR2C2	0.00118119	0.152936	HGF	H1975
CYLD	3.31479e-09	0.477667	TGFb	H1975		ATG4B	0.00118152	-0.105508	HGF	H1975
SPDL1	2.95245e-09	0.476879	TGFb	H1975		TERF2	0.00118445	-0.174043	HGF	H1975
FKBP1A	1.40803e-07	0.476718	TGFb	H1975		ADARB1	0.00118951	-0.106229	HGF	H1975
ANKRD13A	5.35937e-08	0.476371	TGFb	H1975		MIR3665	0.00118951	-0.186873	HGF	H1975
OPTN	1.73916e-09	0.47635	TGFb	H1975		DUSP1	0.00118957	-0.182581	HGF	H1975
DPY19L1	2.50083e-08	0.475181	TGFb	H1975		LOC101927417	0.00118957	0.129692	HGF	H1975
DSEL	1.71882e-09	0.474691	TGFb	H1975		ZNF699	0.00118957	0.154494	HGF	H1975
DENND2C	3.57827e-08	0.474491	TGFb	H1975		GPC1	0.00119116	0.140119	HGF	H1975
CACHD1	4.06366e-09	0.474018	TGFb	H1975		ARRDC1-AS1	0.0011961	-0.123351	HGF	H1975
FSTL1	2.48514e-09	0.473008	TGFb	H1975		ASB6	0.00119827	-0.126382	HGF	H1975
LRP12	1.69929e-08	0.472217	TGFb	H1975		BAG3	0.00120566	-0.11137	HGF	H1975
MYO10	2.80054e-09	0.471936	TGFb	H1975		DYM	0.00120566	0.105011	HGF	H1975
LAMB1	1.99014e-09	0.471837	TGFb	H1975		MIR4296	0.0012085	-0.141711	HGF	H1975
KCTD11	2.76064e-08	0.471351	TGFb	H1975		CENPU	0.00120882	0.182459	HGF	H1975
LOC145474	1.19071e-06	0.470592	TGFb	H1975		SOCS1	0.00121337	-0.146073	HGF	H1975
SERINC2	2.61178e-09	0.469469	TGFb	H1975		C11orf91	0.00121536	0.15839	HGF	H1975
MYOZ1	5.6975e-08	0.468804	TGFb	H1975		ADGRF4	0.00121823	0.118575	HGF	H1975
MLLT11	5.85392e-09	0.467846	TGFb	H1975		SDC4	0.00122043	-0.110552	HGF	H1975
KDM6B	1.31878e-08	0.467286	TGFb	H1975		MIS12	0.00122044	-0.122695	HGF	H1975
ACTN1	9.87432e-09	0.466895	TGFb	H1975		IFFO2	0.00122044	-0.147121	HGF	H1975
GALNT10	5.29104e-09	0.465481	TGFb	H1975		HLA-DPA1	0.00122044	-0.141248	HGF	H1975
NCS1	5.30246e-09	0.465025	TGFb	H1975		MARCH2	0.00123118	-0.147947	HGF	H1975
CCBE1	1.58637e-09	0.464628	TGFb	H1975		SLC52A2	0.00123361	-0.121652	HGF	H1975
LARP6	1.13046e-08	0.463996	TGFb	H1975		CLCN6	0.00124063	-0.141516	HGF	H1975
MFGE8	4.92814e-09	0.463529	TGFb	H1975		LARS	0.00124551	0.134116	HGF	H1975
SGCB	9.57175e-09	0.463333	TGFb	H1975		HECTD3	0.00124552	-0.155825	HGF	H1975
LINC01433	6.92427e-09	0.463023	TGFb	H1975		LOC100128885	0.00124634	0.138219	HGF	H1975
CLIC4	1.29518e-09	0.462909	TGFb	H1975		PRMT6	0.00124634	-0.151146	HGF	H1975
ZBTB20	8.85098e-09	0.462675	TGFb	H1975		SH3GL1	0.00124804	0.13473	HGF	H1975
ZFP36L1	5.50697e-09	0.462564	TGFb	H1975		MKRN2	0.0012531	-0.145174	HGF	H1975
FHL3	2.25038e-09	0.460935	TGFb	H1975		CENPP	0.00125368	0.118645	HGF	H1975
FAM168A	1.04494e-09	0.460871	TGFb	H1975		SDSL	0.00125368	-0.129275	HGF	H1975
ALS2CL	5.00282e-09	0.460031	TGFb	H1975		NOS3	0.00125368	-0.201465	HGF	H1975
CEP170P1	4.04861e-08	0.459685	TGFb	H1975		FOXN3-AS1	0.00125372	-0.154227	HGF	H1975
ADAM19	8.41443e-09	0.45958	TGFb	H1975		PTGS2	0.00125497	-0.158108	HGF	H1975
MIR191	1.58994e-05	0.459329	TGFb	H1975		ZGPAT	0.00125679	-0.124556	HGF	H1975
TES	3.39381e-09	0.457874	TGFb	H1975		WWC1	0.00125977	0.120975	HGF	H1975
ZMIZ1	8.51707e-09	0.457836	TGFb	H1975		EREG	0.00127112	-0.145703	HGF	H1975
FLNA	1.33672e-08	0.456402	TGFb	H1975		ETV5	0.00127152	0.119976	HGF	H1975
MARCKSL1	9.5134e-08	0.456254	TGFb	H1975		MESDC2	0.00127252	-0.120136	HGF	H1975
CARD11	3.72501e-08	0.456202	TGFb	H1975		CXCL1	0.00127919	0.193168	HGF	H1975
DNAJB5	1.50758e-08	0.455139	TGFb	H1975		SLC25A1	0.00127943	-0.119879	HGF	H1975
LOC100507431	7.15306e-09	0.454716	TGFb	H1975		MFSD3	0.00127943	-0.137069	HGF	H1975
IL32	7.20284e-07	0.454213	TGFb	H1975		LRRK1	0.00128327	0.10934	HGF	H1975
JUP	2.82239e-09	0.453736	TGFb	H1975		NA	0.00128547	-0.161591	HGF	H1975
CD59	7.749e-09	0.453407	TGFb	H1975		OS9	0.00128781	-0.126769	HGF	H1975
SRRD	7.19538e-09	0.451531	TGFb	H1975		ST6GALNAC6	0.00129005	-0.112201	HGF	H1975
HOMER2	2.10709e-08	0.451499	TGFb	H1975		RFC3	0.00129018	0.140245	HGF	H1975
CCDC93	2.17105e-08	0.450671	TGFb	H1975		DCAF13P3	0.00129071	0.104205	HGF	H1975
DSE	6.86431e-09	0.450316	TGFb	H1975		C10orf12	0.00129071	0.128585	HGF	H1975
MIRLET7A2	8.8849e-07	0.45018	TGFb	H1975		LOC727896	0.0012938	-0.120279	HGF	H1975
LIMS1	3.25218e-07	0.449998	TGFb	H1975		PDIA4	0.0012938	-0.144511	HGF	H1975
LINC01060	3.42183e-08	0.449522	TGFb	H1975		PDLIM4	0.0012938	-0.160648	HGF	H1975
MYLK	7.19538e-09	0.449249	TGFb	H1975		AHNAK	0.0012938	-0.165717	HGF	H1975
CADM1	1.71932e-07	0.449081	TGFb	H1975		CLTB	0.0013005	0.131616	HGF	H1975
PXDC1	2.48514e-09	0.448819	TGFb	H1975		HIST1H2AE	0.00130482	0.143197	HGF	H1975
PIM1	2.03416e-08	0.448707	TGFb	H1975		SCUBE3	0.00130954	-0.122941	HGF	H1975
SLC25A37	1.91264e-09	0.448154	TGFb	H1975		PDCD1LG2	0.00131293	0.184579	HGF	H1975
PNP	2.05992e-09	0.446952	TGFb	H1975		JMJD8	0.00132432	-0.209234	HGF	H1975
PCDH1	1.82546e-08	0.445793	TGFb	H1975		MAD2L1	0.00132593	0.188471	HGF	H1975
BBS7	8.78276e-09	0.444722	TGFb	H1975		GALNT10	0.00133539	-0.128539	HGF	H1975
MAF	1.03622e-07	0.444589	TGFb	H1975		COMMD1	0.00134161	-0.166208	HGF	H1975
DLGAP4	2.63981e-09	0.444236	TGFb	H1975		MARS	0.00134364	0.107597	HGF	H1975
LINC00313	4.28859e-07	0.443345	TGFb	H1975		PPM1H	0.00134939	-0.124471	HGF	H1975
NA	3.77748e-07	0.442677	TGFb	H1975		TMEM259	0.00135575	-0.128141	HGF	H1975
HIST1H4H	1.10816e-08	0.442511	TGFb	H1975		NECTIN4	0.00135575	-0.167575	HGF	H1975
FAM102B	7.85689e-09	0.442282	TGFb	H1975		SPATA2L	0.00135575	-0.104452	HGF	H1975
HTRA1	2.04442e-08	0.440987	TGFb	H1975		DROSHA	0.00135575	0.104416	HGF	H1975
ARHGAP32	1.77913e-09	0.440688	TGFb	H1975		LOC100506472	0.00135575	-0.10819	HGF	H1975
PLAU	8.7058e-09	0.439553	TGFb	H1975		C1orf68	0.00135989	0.158241	HGF	H1975
KIF5A	2.18461e-08	0.438228	TGFb	H1975		LINC01451	0.00136036	0.130993	HGF	H1975
SOCS6	4.04976e-09	0.436203	TGFb	H1975		RDH11	0.00136234	0.120835	HGF	H1975
TP53INP1	2.17105e-08	0.435575	TGFb	H1975		APOBEC3D	0.00136339	-0.12197	HGF	H1975
MIR1252	9.72104e-05	0.435075	TGFb	H1975		LINC00571	0.00136339	-0.14654	HGF	H1975
ATP2B2	6.01716e-09	0.434813	TGFb	H1975		NXPH3	0.00136584	-0.151139	HGF	H1975
ATP10D	7.9575e-09	0.4338	TGFb	H1975		GLB1L	0.00136975	-0.159561	HGF	H1975
KLF12	1.43115e-08	0.433453	TGFb	H1975		TMPPE	0.00137375	-0.139455	HGF	H1975
PRKAB2	1.46722e-08	0.432705	TGFb	H1975		SEMA4F	0.00137525	-0.193563	HGF	H1975
PSMD2	5.6081e-08	0.432435	TGFb	H1975		RPL26	0.00137542	0.119449	HGF	H1975
NTF4	1.16355e-07	0.432416	TGFb	H1975		MIR4677	0.00138077	0.15229	HGF	H1975
RALA	1.6182e-07	0.431776	TGFb	H1975		NRF1	0.00138534	-0.138962	HGF	H1975
FXYD5	2.02589e-09	0.431581	TGFb	H1975		ATP2C2	0.00138611	-0.119108	HGF	H1975
TMCC1	4.56435e-09	0.431262	TGFb	H1975		DNMT3B	0.00138686	0.126081	HGF	H1975
TNFAIP8	1.62569e-07	0.431244	TGFb	H1975		SLCO4A1	0.0013882	-0.145058	HGF	H1975
ADGRG1	4.04594e-09	0.430315	TGFb	H1975		KNTC1	0.00138981	0.140504	HGF	H1975
ZBTB38	1.01044e-07	0.429332	TGFb	H1975		METRN	0.00139705	-0.139063	HGF	H1975
SYT1	6.48141e-09	0.429254	TGFb	H1975		SMAD6	0.00140477	-0.127968	HGF	H1975
DOCK3	1.65423e-08	0.428683	TGFb	H1975		MGME1	0.00140718	0.116782	HGF	H1975
PLPP1	6.36853e-09	0.428681	TGFb	H1975		PDGFA	0.00140718	-0.124838	HGF	H1975
SNX29	6.40684e-09	0.42847	TGFb	H1975		CNTRL	0.00140718	0.16983	HGF	H1975
UBASH3B	2.18889e-09	0.428191	TGFb	H1975		PCDHGB1	0.00140718	0.120929	HGF	H1975
PLK3	1.60105e-08	0.426802	TGFb	H1975		MIR3160-2	0.00140718	-0.123485	HGF	H1975
BCAT1	1.16633e-08	0.426393	TGFb	H1975		RSRC1	0.00140718	-0.13244	HGF	H1975
FSCN1	4.57206e-07	0.424393	TGFb	H1975		SMUG1	0.00140718	-0.151503	HGF	H1975
ADAMTS15	2.3339e-07	0.423811	TGFb	H1975		ARNTL	0.00140718	-0.112275	HGF	H1975
GPN1	8.60962e-09	0.422983	TGFb	H1975		SPRY2	0.00141842	-0.135817	HGF	H1975
SORCS2	1.12234e-08	0.422633	TGFb	H1975		SDC1	0.00143479	-0.109691	HGF	H1975
ARID5A	5.18849e-09	0.422359	TGFb	H1975		ISOC1	0.00143628	-0.102428	HGF	H1975
MYADM	5.36606e-08	0.42065	TGFb	H1975		SDF2	0.00143702	-0.174342	HGF	H1975
STX1A	1.49771e-07	0.4203	TGFb	H1975		TMEM173	0.00143702	-0.128126	HGF	H1975
TNIK	9.35285e-09	0.41983	TGFb	H1975		DENND1A	0.00143882	0.113238	HGF	H1975
APCDD1L	9.11509e-09	0.41981	TGFb	H1975		PLCB3	0.00144378	0.119705	HGF	H1975
CYP27C1	3.83288e-08	0.419672	TGFb	H1975		CAV3	0.00144702	0.119126	HGF	H1975
B4GALT1	5.8775e-09	0.419236	TGFb	H1975		STIL	0.00144795	0.122596	HGF	H1975
FAM83A	1.56002e-08	0.418715	TGFb	H1975		KLRC3	0.00145272	-0.131726	HGF	H1975
LOC100506731	6.4312e-07	0.41832	TGFb	H1975		C6orf47	0.00145272	-0.143015	HGF	H1975
MURC	3.86749e-09	0.417053	TGFb	H1975		ARL6IP4	0.00146184	-0.140188	HGF	H1975
PEA15	6.24577e-09	0.416754	TGFb	H1975		EGR3	0.00146266	-0.113368	HGF	H1975
CDA	2.435e-08	0.416659	TGFb	H1975		MARVELD1	0.00146419	-0.168117	HGF	H1975
MTNR1A	7.84549e-07	0.416638	TGFb	H1975		SERPINH1	0.00146448	-0.245807	HGF	H1975
TMEM92	1.67202e-06	0.415633	TGFb	H1975		CAPN8	0.00146519	-0.161326	HGF	H1975
RASA1	1.67743e-08	0.415616	TGFb	H1975		STX4	0.00146868	-0.123562	HGF	H1975
TNFAIP8L3	1.98427e-08	0.414826	TGFb	H1975		AAAS	0.00147065	-0.154971	HGF	H1975
COL27A1	1.90094e-08	0.414721	TGFb	H1975		LOC400499	0.00147708	-0.106412	HGF	H1975
TMEM45A	8.05434e-09	0.413661	TGFb	H1975		RAB33A	0.00147954	0.126902	HGF	H1975
NRG1	7.19538e-09	0.412297	TGFb	H1975		SLC28A3	0.00147954	-0.138676	HGF	H1975
PGBD5	4.09445e-08	0.412146	TGFb	H1975		PSMG2	0.00148281	0.112954	HGF	H1975
TMEM154	3.56756e-08	0.411873	TGFb	H1975		METTL13	0.00148311	-0.190958	HGF	H1975
PCDHGB5	4.13365e-05	0.41179	TGFb	H1975		DPP9	0.00148847	0.133097	HGF	H1975
PPP1R18	1.25249e-07	0.411479	TGFb	H1975		SMAD7	0.00149862	-0.141097	HGF	H1975
LRRC16A	6.37082e-09	0.411229	TGFb	H1975		CAMSAP2	0.0014991	0.102859	HGF	H1975
CXCR1	1.86239e-07	0.410493	TGFb	H1975		UHRF1	0.0014991	-0.160088	HGF	H1975
MIR100	5.68272e-08	0.410332	TGFb	H1975		PGAP3	0.0014991	-0.196664	HGF	H1975
MATN3	4.2868e-07	0.410284	TGFb	H1975		MPHOSPH9	0.00150822	0.153566	HGF	H1975
SNORD114-25	1.98831e-07	0.410185	TGFb	H1975		SRGAP2B	0.00150822	0.113203	HGF	H1975
OSTC	3.968e-07	0.40987	TGFb	H1975		NRM	0.00151277	0.131089	HGF	H1975
NA	7.49916e-08	0.409213	TGFb	H1975		HAS2	0.00152288	-0.135118	HGF	H1975
SERPINB7	4.40322e-08	0.409081	TGFb	H1975		FKBP2	0.00152365	-0.140788	HGF	H1975
PFKFB4	3.49442e-07	0.408666	TGFb	H1975		RIN3	0.0015258	0.107305	HGF	H1975
LHB	1.14627e-05	0.40783	TGFb	H1975		PARP12	0.0015258	0.0995239	HGF	H1975
SLCO5A1	2.20366e-08	0.407514	TGFb	H1975		RNU6-81P	0.00153181	-0.128656	HGF	H1975
ZC2HC1A	7.89558e-09	0.407017	TGFb	H1975		MOSPD3	0.00155032	-0.108324	HGF	H1975
TGFB1I1	5.11699e-09	0.406011	TGFb	H1975		ZNF329	0.00155032	-0.12366	HGF	H1975
ZNF827	6.45729e-09	0.405659	TGFb	H1975		CEBPD	0.00155032	-0.137909	HGF	H1975
CTHRC1	5.33076e-08	0.405279	TGFb	H1975		LOC388692	0.00156422	0.11446	HGF	H1975
SGK1	7.0215e-09	0.404931	TGFb	H1975		PCLO	0.0015651	0.134368	HGF	H1975
MIR100HG	3.65402e-09	0.403705	TGFb	H1975		TMED8	0.00156882	-0.242266	HGF	H1975
LURAP1L-AS1	2.48434e-06	0.403582	TGFb	H1975		CAPNS1	0.00157493	-0.101042	HGF	H1975
PALM2	4.1427e-06	0.402517	TGFb	H1975		TRAPPC2	0.00157494	-0.162989	HGF	H1975
S100A11	8.52911e-08	0.401379	TGFb	H1975		SLC12A8	0.00157494	-0.133379	HGF	H1975
MBNL2	5.55302e-09	0.401173	TGFb	H1975		ADGRF1	0.00157757	-0.110556	HGF	H1975
EFNA2	6.5937e-08	0.401073	TGFb	H1975		NUP205	0.00159044	0.110334	HGF	H1975
BASP1	6.30801e-08	0.400911	TGFb	H1975		LINC00921	0.00159072	-0.111837	HGF	H1975
GXYLT2	5.6975e-08	0.400533	TGFb	H1975		ZNF165	0.00159189	0.188789	HGF	H1975
HIVEP1	8.04965e-09	0.399506	TGFb	H1975		MDFIC	0.00160018	-0.131462	HGF	H1975
SMTN	1.81994e-08	0.39943	TGFb	H1975		LOC340581	0.00160018	-0.122704	HGF	H1975
SOX4	1.80363e-08	0.398338	TGFb	H1975		SRGAP1	0.00160938	0.12232	HGF	H1975
KCNA7	1.49476e-08	0.39718	TGFb	H1975		ZC3H8	0.00161924	0.134192	HGF	H1975
SDCCAG8	3.60356e-07	0.397111	TGFb	H1975		MUC5B	0.00162451	-0.110228	HGF	H1975
SESN2	2.98421e-07	0.396722	TGFb	H1975		SMIM8	0.00163088	-0.17638	HGF	H1975
NUPR1	6.48779e-07	0.3956	TGFb	H1975		TMEM50B	0.00163688	-0.159727	HGF	H1975
SERINC3	1.44584e-08	0.394163	TGFb	H1975		CAMSAP1	0.00163688	0.102604	HGF	H1975
SH3KBP1	6.08349e-09	0.393629	TGFb	H1975		LINC01572	0.00164359	0.123859	HGF	H1975
ZFHX3	2.44489e-08	0.393566	TGFb	H1975		ATP5G2	0.00165039	-0.171745	HGF	H1975
MIR4324	4.81286e-07	0.393343	TGFb	H1975		FADS3	0.00165039	-0.16849	HGF	H1975
RASA2	8.24716e-08	0.393025	TGFb	H1975		TGM5	0.00165602	-0.115354	HGF	H1975
SHC3	7.71815e-09	0.392312	TGFb	H1975		MTG2	0.00165723	-0.124279	HGF	H1975
TMEM65	1.82546e-08	0.391908	TGFb	H1975		GSN	0.00166015	-0.128353	HGF	H1975
MSN	7.51467e-08	0.391619	TGFb	H1975		NRG1	0.00166354	0.111783	HGF	H1975
TP63	3.14725e-08	0.390484	TGFb	H1975		ING2	0.00167045	-0.112071	HGF	H1975
DYNLT3	2.83379e-07	0.389953	TGFb	H1975		HMGCL	0.00167045	-0.136476	HGF	H1975
DCBLD2	5.42508e-08	0.389787	TGFb	H1975		HAUS6	0.00167122	0.111518	HGF	H1975
SYT17	1.51743e-08	0.389469	TGFb	H1975		LOX	0.00167793	0.134167	HGF	H1975
SLC44A1	5.37505e-09	0.388433	TGFb	H1975		RCC2	0.00167917	-0.134207	HGF	H1975
STX2	4.56899e-08	0.38793	TGFb	H1975		FKBP10	0.0016795	-0.106831	HGF	H1975
TBC1D7	2.0469e-07	0.387897	TGFb	H1975		GTF3C4	0.00168462	0.0997758	HGF	H1975
ARFGAP1	1.97051e-08	0.387809	TGFb	H1975		SHISA4	0.00168462	-0.109635	HGF	H1975
ACKR3	8.03681e-08	0.387628	TGFb	H1975		TXNRD2	0.00168462	-0.153497	HGF	H1975
RAPGEF2	1.51731e-08	0.387572	TGFb	H1975		ACADM	0.00168479	-0.102317	HGF	H1975
GDPD5	6.01716e-09	0.386775	TGFb	H1975		ZCCHC8	0.00168479	0.10961	HGF	H1975
DOCK2	1.0771e-08	0.386723	TGFb	H1975		ATP1B3	0.00168664	-0.117776	HGF	H1975
PTPRE	5.66172e-09	0.386423	TGFb	H1975		P4HTM	0.00169985	-0.12904	HGF	H1975
MT1F	1.45639e-07	0.385617	TGFb	H1975		PARPBP	0.00170011	0.168379	HGF	H1975
TLR2	2.41514e-08	0.385075	TGFb	H1975		CERS2	0.00170975	-0.149073	HGF	H1975
DVL1	1.83564e-08	0.384814	TGFb	H1975		NPLOC4	0.00170975	-0.119403	HGF	H1975
ZHX3	8.51707e-09	0.384807	TGFb	H1975		RGS6	0.00170975	-0.155777	HGF	H1975
SP140	2.33931e-07	0.384699	TGFb	H1975		ZNF580	0.00171535	-0.143124	HGF	H1975
LOC101928173	3.17025e-07	0.384414	TGFb	H1975		MIR4312	0.0017167	-0.125758	HGF	H1975
CCDC126	7.44525e-07	0.383963	TGFb	H1975		MLEC	0.00171783	-0.147323	HGF	H1975
PARP12	8.398e-09	0.38364	TGFb	H1975		LINC01509	0.0017238	0.12332	HGF	H1975
PRDM16	1.2638e-07	0.383145	TGFb	H1975		DTL	0.0017238	0.138046	HGF	H1975
YPEL2	9.94601e-09	0.382394	TGFb	H1975		RANBP10	0.0017238	0.120904	HGF	H1975
EDNRA	1.90094e-08	0.382322	TGFb	H1975		ANGPTL6	0.00172559	-0.114865	HGF	H1975
SLC39A13	4.14601e-07	0.382271	TGFb	H1975		SNRPC	0.00173876	0.159316	HGF	H1975
IER3	1.69929e-08	0.380398	TGFb	H1975		RNF5	0.00174228	0.134042	HGF	H1975
PRDM1	5.67129e-08	0.380394	TGFb	H1975		PITRM1	0.00174684	0.103402	HGF	H1975
ANXA5	4.55036e-08	0.380381	TGFb	H1975		LINC01118	0.00174917	-0.124446	HGF	H1975
KLF13	1.30611e-07	0.380153	TGFb	H1975		OLFM2	0.00174917	-0.125738	HGF	H1975
XIAP	4.18147e-08	0.379591	TGFb	H1975		DESI2	0.00174917	0.114035	HGF	H1975
FTX	5.02147e-07	0.379062	TGFb	H1975		LBR	0.00174938	0.114925	HGF	H1975
OLFML2A	2.43876e-07	0.379019	TGFb	H1975		MIR1322	0.00175305	0.107161	HGF	H1975
ETS2	5.36606e-08	0.378574	TGFb	H1975		CIITA	0.0017544	-0.137711	HGF	H1975
MAGED2	1.21117e-08	0.37713	TGFb	H1975		TSPAN9	0.0017544	-0.137847	HGF	H1975
FNDC3B	1.73251e-08	0.376637	TGFb	H1975		CEP128	0.00175479	0.107068	HGF	H1975
PDGFC	1.44167e-08	0.37583	TGFb	H1975		PTK6	0.00176057	-0.133815	HGF	H1975
CLASP1	7.1679e-09	0.375538	TGFb	H1975		UGCG	0.00176779	0.124587	HGF	H1975
ILK	8.16848e-09	0.375417	TGFb	H1975		CLIP4	0.00176779	0.103061	HGF	H1975
TMEM88	4.64284e-08	0.374652	TGFb	H1975		SORT1	0.00176779	-0.168244	HGF	H1975
TMEM100	1.48696e-07	0.374462	TGFb	H1975		ERF	0.00177023	-0.164409	HGF	H1975
SNORD116-28	2.52281e-06	0.374247	TGFb	H1975		ZNF251	0.00177131	-0.116932	HGF	H1975
EMP3	3.75002e-08	0.374175	TGFb	H1975		MNS1	0.00177794	0.220076	HGF	H1975
CAP2	1.52034e-08	0.373994	TGFb	H1975		SCIN	0.00177794	-0.148013	HGF	H1975
SLC2A1	2.33432e-08	0.37354	TGFb	H1975		MCOLN1	0.0017949	-0.104851	HGF	H1975
FAM43A	1.17596e-07	0.373245	TGFb	H1975		IFT140	0.00179608	-0.119362	HGF	H1975
MIR4684	8.99621e-09	0.373204	TGFb	H1975		ENO2	0.0017986	-0.146287	HGF	H1975
RBPJ	2.47454e-08	0.372847	TGFb	H1975		PAX8-AS1	0.0017986	-0.101746	HGF	H1975
ZNF763	5.20441e-08	0.372165	TGFb	H1975		LOC101928433	0.00181251	-0.134991	HGF	H1975
MIR567	2.36729e-07	0.371887	TGFb	H1975		PAPD7	0.00181559	0.127237	HGF	H1975
LOC101927975	2.28955e-08	0.371663	TGFb	H1975		DOLPP1	0.00181559	-0.122916	HGF	H1975
MTMR11	3.12921e-06	0.370752	TGFb	H1975		LOC146880	0.00181739	-0.182551	HGF	H1975
BLZF1	3.43068e-08	0.370313	TGFb	H1975		RNU11	0.00182074	0.115216	HGF	H1975
DNAJB2	2.13441e-07	0.370145	TGFb	H1975		SLX4IP	0.00182074	0.121192	HGF	H1975
ANKRD44	6.70097e-08	0.369798	TGFb	H1975		C3orf33	0.00182767	-0.138497	HGF	H1975
ARNTL	1.04132e-08	0.369635	TGFb	H1975		SLC7A5	0.00182826	0.144839	HGF	H1975
TCTEX1D2	1.79958e-05	0.369556	TGFb	H1975		MIR3619	0.00182826	-0.153318	HGF	H1975
S100A16	1.56646e-06	0.369384	TGFb	H1975		OSBPL5	0.00183381	-0.13297	HGF	H1975
NUAK2	4.67175e-08	0.368953	TGFb	H1975		UAP1	0.00183721	0.114989	HGF	H1975
SRGAP1	2.50277e-08	0.367048	TGFb	H1975		TMEM236	0.00183721	-0.115757	HGF	H1975
GABARAPL1	1.68213e-07	0.366787	TGFb	H1975		SNRNP25	0.00183766	0.101878	HGF	H1975
KLHL24	8.2683e-07	0.36603	TGFb	H1975		MIR205	0.00183766	-0.163176	HGF	H1975
DYSF	2.98957e-08	0.365531	TGFb	H1975		PPM1M	0.00183766	0.121496	HGF	H1975
PRKCDBP	1.39383e-07	0.36475	TGFb	H1975		VWA1	0.00183766	-0.12278	HGF	H1975
DMBX1	3.03286e-08	0.363089	TGFb	H1975		GRB7	0.00184493	0.107518	HGF	H1975
ALMS1	6.59555e-08	0.363037	TGFb	H1975		MPZL2	0.00184493	-0.12888	HGF	H1975
PLEKHG4B	1.62391e-08	0.361305	TGFb	H1975		ARHGEF26	0.00184678	-0.114822	HGF	H1975
YIPF5	1.02093e-08	0.360984	TGFb	H1975		C15orf40	0.00184844	-0.123075	HGF	H1975
ITPRIP	1.45731e-07	0.360609	TGFb	H1975		LOC284600	0.00185214	-0.133036	HGF	H1975
RAPGEF1	1.71528e-08	0.360578	TGFb	H1975		U2AF1L4	0.00185486	-0.132659	HGF	H1975
LRRC66	2.01681e-07	0.360172	TGFb	H1975		DPP4	0.00186923	-0.129161	HGF	H1975
FGF11	1.06e-06	0.360078	TGFb	H1975		MYDGF	0.00187291	-0.226375	HGF	H1975
ZNF460	4.18151e-07	0.359463	TGFb	H1975		ZHX1	0.00187291	-0.124361	HGF	H1975
MORF4L2	1.8041e-08	0.35938	TGFb	H1975		TTLL12	0.00187291	0.103578	HGF	H1975
RUSC2	8.57637e-08	0.358964	TGFb	H1975		SLC11A2	0.00187542	-0.104355	HGF	H1975
CCDC109B	2.06006e-07	0.358642	TGFb	H1975		LOC100996681	0.00187542	0.115394	HGF	H1975
SLITRK6	2.2674e-07	0.358273	TGFb	H1975		DLGAP5	0.00187542	0.210594	HGF	H1975
CNN3	2.21433e-08	0.358263	TGFb	H1975		GPC6	0.00187598	0.106183	HGF	H1975
NDST1	1.01202e-08	0.357244	TGFb	H1975		CD63	0.00187598	-0.126084	HGF	H1975
KIAA1161	3.13171e-08	0.356373	TGFb	H1975		ZNF740	0.00187782	-0.138321	HGF	H1975
GRK5	2.71932e-07	0.355809	TGFb	H1975		EPHA2	0.0018795	-0.100999	HGF	H1975
PCDHGB8P	2.13441e-07	0.355804	TGFb	H1975		ADAM20P1	0.00188129	-0.134698	HGF	H1975
AP1S2	5.65035e-06	0.355379	TGFb	H1975		ST20-AS1	0.00188129	-0.112361	HGF	H1975
LINC00842	1.01095e-07	0.355302	TGFb	H1975		LEMD1	0.00189248	-0.157253	HGF	H1975
ATG9B	1.97051e-08	0.355232	TGFb	H1975		C1GALT1C1	0.00189248	-0.138513	HGF	H1975
RTN4	3.94918e-08	0.354981	TGFb	H1975		MRPS5	0.00189248	0.13273	HGF	H1975
C1GALT1	1.17738e-07	0.354362	TGFb	H1975		CCDC14	0.00190122	0.100389	HGF	H1975
IL24	1.32743e-08	0.353991	TGFb	H1975		ERCC6L	0.00191622	0.133224	HGF	H1975
MYO1E	8.50074e-09	0.353653	TGFb	H1975		CLK2P1	0.00191921	-0.1204	HGF	H1975
TSC22D1	7.95681e-07	0.353449	TGFb	H1975		ACLY	0.00191921	-0.17346	HGF	H1975
HEY1	1.11753e-07	0.353336	TGFb	H1975		FAM20A	0.00192014	-0.111757	HGF	H1975
STK32A	4.81011e-07	0.353298	TGFb	H1975		MBNL2	0.00192094	0.107037	HGF	H1975
PCDHGC4	5.28039e-07	0.353032	TGFb	H1975		PNO1	0.00192162	-0.192329	HGF	H1975
IL15	2.89718e-07	0.352842	TGFb	H1975		LINC00337	0.00193162	-0.108499	HGF	H1975
TRPC1	8.49839e-08	0.352705	TGFb	H1975		LGR4	0.00193343	-0.192646	HGF	H1975
SFN	5.60321e-08	0.35265	TGFb	H1975		LINC01003	0.00193755	-0.146475	HGF	H1975
OLFML3	1.81994e-08	0.352501	TGFb	H1975		CFI	0.00194345	-0.177202	HGF	H1975
CPEB2	1.44167e-08	0.352346	TGFb	H1975		RPS15	0.00194473	0.157814	HGF	H1975
SNORD114-22	5.85233e-06	0.351737	TGFb	H1975		PCNA	0.00194473	0.114731	HGF	H1975
FCER1G	2.70747e-07	0.351165	TGFb	H1975		MIR640	0.00196261	0.113613	HGF	H1975
PTPRS	9.49798e-08	0.350869	TGFb	H1975		IFI35	0.00196261	-0.146747	HGF	H1975
PID1	1.92552e-06	0.350033	TGFb	H1975		SASS6	0.001964	0.11973	HGF	H1975
LOC101928389	4.15434e-07	0.349795	TGFb	H1975		TMEM8A	0.00197204	-0.096524	HGF	H1975
RPSAP52	1.0686e-07	0.349664	TGFb	H1975		DNAJC14	0.00199247	-0.14813	HGF	H1975
ITGB5	1.95797e-06	0.349368	TGFb	H1975		MIR635	0.00199247	-0.131065	HGF	H1975
NA	1.58164e-06	0.349125	TGFb	H1975		TMPRSS9	0.00199869	-0.148262	HGF	H1975
CEACAM19	1.67444e-07	0.348667	TGFb	H1975		VPS4A	0.00200012	-0.19186	HGF	H1975
SLC38A6	1.17826e-06	0.348464	TGFb	H1975		DEK	0.00200184	0.114328	HGF	H1975
FAM167B	5.73765e-06	0.348264	TGFb	H1975		FAM214B	0.00201528	-0.102473	HGF	H1975
ANTXR2	1.6824e-08	0.348227	TGFb	H1975		METTL14	0.00201528	-0.155963	HGF	H1975
PCNX1	7.86565e-08	0.348083	TGFb	H1975		CYP2S1	0.00201528	-0.151968	HGF	H1975
IRF6	1.01593e-07	0.347864	TGFb	H1975		MIR4504	0.00201616	0.144161	HGF	H1975
CCDC80	6.53233e-08	0.347505	TGFb	H1975		HSD17B6	0.00201668	-0.145576	HGF	H1975
MICALL1	2.9678e-08	0.347444	TGFb	H1975		PPIL2	0.00201849	-0.106147	HGF	H1975
PHKA2	8.27354e-08	0.347166	TGFb	H1975		FAM73B	0.00202785	-0.125722	HGF	H1975
HS3ST3B1	1.61634e-08	0.346605	TGFb	H1975		KLHDC2	0.00203023	-0.142967	HGF	H1975
ARHGAP20	1.3389e-07	0.346545	TGFb	H1975		DIS3L	0.00203219	0.11502	HGF	H1975
RAB31	2.52089e-08	0.345742	TGFb	H1975		CNKSR1	0.00204716	-0.0983779	HGF	H1975
SP100	7.08407e-08	0.345539	TGFb	H1975		ZNF709	0.00205149	-0.141621	HGF	H1975
KANSL3	1.72194e-08	0.345388	TGFb	H1975		SCP2	0.00205149	-0.116287	HGF	H1975
NEK7	2.21433e-08	0.34532	TGFb	H1975		MEPCE	0.00205149	-0.140526	HGF	H1975
CSGALNACT2	1.07302e-07	0.345188	TGFb	H1975		CNPY4	0.00205978	-0.167666	HGF	H1975
FBXL2	6.78708e-07	0.34513	TGFb	H1975		SLC12A4	0.00205978	-0.115546	HGF	H1975
LTBP1	2.98497e-07	0.344915	TGFb	H1975		PLEKHA8P1	0.00206241	-0.202176	HGF	H1975
ZYX	5.83276e-08	0.344668	TGFb	H1975		WDHD1	0.00206609	0.142829	HGF	H1975
SNORD116-24	1.88478e-07	0.344615	TGFb	H1975		AP2B1	0.00206857	0.111211	HGF	H1975
PLEKHG1	4.21793e-07	0.344586	TGFb	H1975		LINC00664	0.0020703	0.109962	HGF	H1975
FER	3.6939e-07	0.343657	TGFb	H1975		CAPS	0.0020703	-0.128113	HGF	H1975
PLOD2	4.84948e-05	0.343544	TGFb	H1975		TACC3	0.00207041	0.120867	HGF	H1975
CASC15	5.42192e-07	0.343306	TGFb	H1975		LTBR	0.00207041	-0.106394	HGF	H1975
WDR41	6.43543e-08	0.342926	TGFb	H1975		DDR1	0.00207041	-0.198757	HGF	H1975
FNDC3A	4.05643e-08	0.342307	TGFb	H1975		CRIP2	0.00207041	-0.103079	HGF	H1975
MAGED1	5.53591e-08	0.342208	TGFb	H1975		PNP	0.00207405	0.111433	HGF	H1975
FLNB	9.42996e-08	0.342144	TGFb	H1975		FOXD4L1	0.00208171	0.142244	HGF	H1975
TNFRSF9	1.22582e-07	0.342027	TGFb	H1975		ABLIM3	0.00209346	0.113831	HGF	H1975
UTAT33	1.59396e-07	0.341667	TGFb	H1975		SPRY4	0.00209346	-0.129246	HGF	H1975
FMNL3	1.93829e-08	0.341611	TGFb	H1975		PRDX2	0.00209407	0.123809	HGF	H1975
SND1-IT1	3.00123e-07	0.340948	TGFb	H1975		CHPF	0.00210405	-0.112669	HGF	H1975
CCDC92	6.47302e-07	0.340882	TGFb	H1975		HYLS1	0.00210642	0.115718	HGF	H1975
PWAR1	1.4105e-06	0.340046	TGFb	H1975		ZNF266	0.00210809	-0.116128	HGF	H1975
LINC01239	2.24583e-06	0.339819	TGFb	H1975		DBF4B	0.00211347	0.109737	HGF	H1975
MSC-AS1	1.47192e-08	0.339691	TGFb	H1975		LOC100505921	0.00212035	-0.110774	HGF	H1975
MICALL2	1.44757e-07	0.339635	TGFb	H1975		QPRT	0.00213215	-0.140851	HGF	H1975
PTPN14	1.43325e-07	0.339017	TGFb	H1975		COG3	0.00213215	-0.130355	HGF	H1975
FHOD1	2.58974e-07	0.338865	TGFb	H1975		EPB41L1	0.00213439	-0.109142	HGF	H1975
JAK1	1.62391e-08	0.338711	TGFb	H1975		VCPIP1	0.00213439	-0.109824	HGF	H1975
CLDN9	4.37139e-08	0.338152	TGFb	H1975		HIST1H4D	0.00214185	0.111517	HGF	H1975
GLS	8.26791e-06	0.338016	TGFb	H1975		DEPDC5	0.00214185	0.115868	HGF	H1975
B4GALT5	1.44429e-07	0.337401	TGFb	H1975		DGKI	0.00214185	0.11333	HGF	H1975
EML5	1.9308e-08	0.337168	TGFb	H1975		NDUFS2	0.00214612	-0.129909	HGF	H1975
ALDH1A3	1.22929e-07	0.337089	TGFb	H1975		SLC12A9	0.00216747	-0.1338	HGF	H1975
MEX3C	4.3265e-08	0.336746	TGFb	H1975		SCRN2	0.00217174	-0.137712	HGF	H1975
TCF7	8.0587e-07	0.336572	TGFb	H1975		MIR550B1	0.00217179	-0.165356	HGF	H1975
SLC35F3	3.48168e-08	0.336102	TGFb	H1975		MRPL21	0.00217255	0.105654	HGF	H1975
SNORD116-1	7.65803e-07	0.336072	TGFb	H1975		TMEM163	0.00217691	-0.134942	HGF	H1975
C11orf91	5.21168e-07	0.335871	TGFb	H1975		CRIP1	0.00217827	-0.133427	HGF	H1975
ELL2	7.65686e-08	0.335413	TGFb	H1975		UBE2Z	0.00217902	-0.151897	HGF	H1975
GPR135	5.61009e-08	0.335257	TGFb	H1975		OR10G8	0.00217913	0.211639	HGF	H1975
MIR24-2	1.68915e-06	0.334907	TGFb	H1975		ZNF160	0.00217915	-0.110741	HGF	H1975
KIFAP3	4.4828e-07	0.334906	TGFb	H1975		SYTL5	0.00219398	0.119115	HGF	H1975
UBL3	3.35006e-06	0.334579	TGFb	H1975		C6orf141	0.00219825	-0.230103	HGF	H1975
PVR	1.48718e-07	0.334467	TGFb	H1975		YEATS4	0.0022005	0.207735	HGF	H1975
PACS1	2.77127e-08	0.334098	TGFb	H1975		DUSP7	0.00221491	-0.128079	HGF	H1975
TEP1	5.26308e-07	0.333869	TGFb	H1975		ALKBH6	0.00222136	-0.144782	HGF	H1975
NRBP1	3.2756e-07	0.333606	TGFb	H1975		TRAF3IP1	0.00223339	-0.135866	HGF	H1975
RBMS2	1.14737e-08	0.333008	TGFb	H1975		ZRSR2	0.00223339	-0.370034	HGF	H1975
GARS	1.31223e-06	0.332975	TGFb	H1975		TIMP4	0.00223503	0.108135	HGF	H1975
PPFIA1	1.50828e-08	0.332722	TGFb	H1975		ZNF185	0.00225536	0.114504	HGF	H1975
MYO1D	3.52529e-08	0.332388	TGFb	H1975		SLC26A2	0.00225536	0.110986	HGF	H1975
MIR1284	7.04191e-07	0.332274	TGFb	H1975		CCS	0.00225536	-0.127139	HGF	H1975
SEC24D	2.39551e-08	0.331254	TGFb	H1975		DCST2	0.0022566	-0.105926	HGF	H1975
FN1	2.88319e-07	0.330812	TGFb	H1975		EP300-AS1	0.00227263	0.143988	HGF	H1975
TUBA1A	2.52819e-07	0.330777	TGFb	H1975		PACS2	0.00227263	-0.0993568	HGF	H1975
PRPS1	5.92826e-07	0.330719	TGFb	H1975		HPDL	0.00227263	-0.12689	HGF	H1975
USP53	1.61123e-06	0.330621	TGFb	H1975		SRFBP1	0.00227517	-0.125609	HGF	H1975
HERPUD1	2.74766e-08	0.330561	TGFb	H1975		MRI1	0.00227517	-0.138382	HGF	H1975
CNOT8	1.20199e-05	0.330491	TGFb	H1975		ZNF806	0.00228158	-0.236632	HGF	H1975
LYPD1	4.35577e-07	0.330466	TGFb	H1975		POLR1C	0.00228212	-0.139652	HGF	H1975
PWAR5	1.89045e-06	0.329842	TGFb	H1975		NA	0.0022842	-0.116902	HGF	H1975
CERK	4.04092e-07	0.329265	TGFb	H1975		MIS18A	0.00229979	0.127408	HGF	H1975
TTPAL	1.69505e-07	0.328894	TGFb	H1975		APOBEC3C	0.00229979	-0.12353	HGF	H1975
LOXL2	7.72738e-08	0.328538	TGFb	H1975		ETS2	0.00230536	0.13205	HGF	H1975
GSN	4.23172e-08	0.328365	TGFb	H1975		FAM182B	0.00230536	-0.174043	HGF	H1975
GSTO1	1.34567e-06	0.328129	TGFb	H1975		DCAF5	0.00230536	-0.108746	HGF	H1975
LOC101928123	3.04958e-08	0.327181	TGFb	H1975		LOC644189	0.00230536	-0.161253	HGF	H1975
BEND7	5.62384e-06	0.326805	TGFb	H1975		CRYAB	0.00230536	0.127935	HGF	H1975
ZNF532	5.92405e-08	0.326741	TGFb	H1975		MAP1B	0.00233796	0.119009	HGF	H1975
SH2D2A	6.47552e-07	0.326313	TGFb	H1975		LOC101928447	0.00234078	-0.122026	HGF	H1975
LPP	4.33882e-08	0.326065	TGFb	H1975		ABHD17B	0.00234815	-0.115359	HGF	H1975
PPARD	2.10094e-07	0.32596	TGFb	H1975		PFKM	0.00235071	-0.120627	HGF	H1975
CNN2	3.06056e-08	0.32592	TGFb	H1975		TNFSF9	0.00235244	-0.175132	HGF	H1975
AREL1	2.34608e-08	0.324891	TGFb	H1975		PPIL6	0.00235704	-0.128285	HGF	H1975
SAMD9	4.37085e-07	0.324591	TGFb	H1975		XPR1	0.00235704	-0.0993376	HGF	H1975
MYEOV	4.76387e-06	0.324585	TGFb	H1975		BLOC1S4	0.00235704	-0.132376	HGF	H1975
IL7R	1.2025e-06	0.324275	TGFb	H1975		DTX3L	0.00235752	-0.121523	HGF	H1975
NEK1	2.27113e-08	0.323788	TGFb	H1975		LOC101927905	0.00236901	0.112416	HGF	H1975
SLC41A2	1.93829e-08	0.323547	TGFb	H1975		RPS6KB1	0.00236901	-0.101188	HGF	H1975
LOC100507507	3.78677e-08	0.323455	TGFb	H1975		ASNSD1	0.00236901	0.104325	HGF	H1975
PLP2	1.49771e-07	0.323114	TGFb	H1975		CSF1	0.00237683	-0.0993758	HGF	H1975
CGB2	1.3695e-05	0.321712	TGFb	H1975		NDC1	0.00237884	0.1243	HGF	H1975
CAMSAP2	1.98389e-08	0.321501	TGFb	H1975		PKP3	0.00237884	-0.122807	HGF	H1975
RIN3	5.74008e-06	0.321237	TGFb	H1975		SYNPO	0.00238454	-0.115286	HGF	H1975
SULT1B1	5.11346e-06	0.32107	TGFb	H1975		DCLRE1C	0.00238833	0.120835	HGF	H1975
MT2A	1.39757e-06	0.320943	TGFb	H1975		MIR4519	0.00238833	-0.1192	HGF	H1975
STRA6	2.46936e-07	0.320556	TGFb	H1975		TRIB3	0.00238833	0.122888	HGF	H1975
SLC39A14	1.34473e-07	0.320145	TGFb	H1975		PMS2P4	0.00238833	-0.128634	HGF	H1975
FAM171A1	2.19164e-07	0.319941	TGFb	H1975		HES1	0.0023884	-0.142377	HGF	H1975
FTSJ1	2.51001e-08	0.319941	TGFb	H1975		HBEGF	0.0023884	-0.0966625	HGF	H1975
SMURF1	4.8675e-08	0.319519	TGFb	H1975		EMP1	0.00238972	-0.254683	HGF	H1975
CPNE5	3.31819e-07	0.319126	TGFb	H1975		MIR3132	0.00239348	0.110167	HGF	H1975
MAP7D1	4.46121e-07	0.319023	TGFb	H1975		LINC00920	0.00240563	0.113166	HGF	H1975
PHTF1	1.68213e-07	0.319013	TGFb	H1975		MIR4686	0.00241919	0.0942004	HGF	H1975
TDRD9	2.96603e-08	0.318589	TGFb	H1975		TRAPPC3	0.00241919	-0.146197	HGF	H1975
FANK1	3.38811e-08	0.318476	TGFb	H1975		C9orf114	0.00242622	-0.11795	HGF	H1975
CTNNA1	5.7654e-08	0.318243	TGFb	H1975		FAM8A1	0.00242989	-0.132285	HGF	H1975
COL6A1	7.05787e-08	0.317981	TGFb	H1975		TNFRSF1B	0.00242991	-0.115585	HGF	H1975
JMJD1C	2.63246e-07	0.317711	TGFb	H1975		KIAA0586	0.00243471	0.106417	HGF	H1975
CALB2	8.03499e-08	0.317424	TGFb	H1975		BACE1-AS	0.00244015	-0.139582	HGF	H1975
SNORD114-17	5.11384e-07	0.317054	TGFb	H1975		HNRNPCL1	0.00244027	-0.129801	HGF	H1975
HGSNAT	3.40984e-08	0.316972	TGFb	H1975		AMDHD2	0.00244027	-0.122069	HGF	H1975
RYBP	2.69959e-08	0.316925	TGFb	H1975		SETD4	0.00244271	-0.101169	HGF	H1975
JDP2	5.77643e-08	0.316761	TGFb	H1975		CHMP4B	0.00245128	-0.113224	HGF	H1975
TMSB4X	7.87272e-07	0.316316	TGFb	H1975		LOC101927340	0.00246155	-0.213258	HGF	H1975
ZSWIM6	3.17115e-08	0.316185	TGFb	H1975		CTSZ	0.0025019	-0.179917	HGF	H1975
FBXO3	7.7521e-08	0.315961	TGFb	H1975		LINC01000	0.0025019	-0.127526	HGF	H1975
UBE2D1	8.40086e-08	0.315888	TGFb	H1975		HEXA-AS1	0.00250602	-0.128201	HGF	H1975
ZC3H12A	3.24898e-08	0.315789	TGFb	H1975		SLC6A6	0.00250651	-0.0919913	HGF	H1975
MICAL1	3.09828e-08	0.315643	TGFb	H1975		CHRM1	0.00252213	-0.147092	HGF	H1975
FBXL13	7.10792e-08	0.315504	TGFb	H1975		UQCR10	0.00252213	-0.104889	HGF	H1975
DNASE1L1	3.28865e-07	0.31467	TGFb	H1975		PPP2R3A	0.00252272	-0.0980518	HGF	H1975
CALHM3	1.29972e-06	0.314611	TGFb	H1975		LINC01347	0.0025246	-0.104102	HGF	H1975
PLCG1	1.82937e-07	0.314583	TGFb	H1975		DGCR6	0.00254468	-0.117384	HGF	H1975
DIP2B	2.2491e-08	0.314152	TGFb	H1975		HIST1H1A	0.00254561	0.100303	HGF	H1975
LOC401317	3.30628e-05	0.313811	TGFb	H1975		MICAL2	0.00254783	0.11719	HGF	H1975
DUSP18	1.37139e-07	0.313555	TGFb	H1975		FAM118B	0.00255266	-0.149251	HGF	H1975
PPFIBP1	2.32367e-08	0.313368	TGFb	H1975		CLDN7	0.00255267	-0.10042	HGF	H1975
ZEB1	2.82479e-07	0.313367	TGFb	H1975		DUSP13	0.00256283	-0.155261	HGF	H1975
CHD9	1.55693e-07	0.313283	TGFb	H1975		ERBB3	0.00256283	-0.128435	HGF	H1975
CHL1	3.60551e-08	0.312961	TGFb	H1975		SMC2	0.00256954	0.152219	HGF	H1975
CDC42BPA	9.78294e-08	0.312783	TGFb	H1975		CECR7	0.00256954	-0.15917	HGF	H1975
PTRF	1.92556e-08	0.312773	TGFb	H1975		KDELR3	0.00256954	-0.17625	HGF	H1975
SMARCA1	2.76064e-08	0.312613	TGFb	H1975		LSS	0.00257934	-0.107606	HGF	H1975
TRIM47	6.96514e-08	0.312129	TGFb	H1975		TAS2R14	0.00258597	0.177253	HGF	H1975
TPPP	1.0895e-07	0.312031	TGFb	H1975		LOC101927060	0.00260318	-0.213149	HGF	H1975
KCNJ15	9.14223e-07	0.312025	TGFb	H1975		DDAH2	0.00260359	-0.128735	HGF	H1975
SEPT10	8.64794e-07	0.31117	TGFb	H1975		LOC100288778	0.00261109	-0.204493	HGF	H1975
NAV3	3.92268e-08	0.310916	TGFb	H1975		HK1	0.00261109	-0.100787	HGF	H1975
ANKIB1	3.12965e-08	0.310711	TGFb	H1975		DNAAF3	0.00261496	-0.100749	HGF	H1975
MTMR9LP	1.73536e-06	0.310515	TGFb	H1975		CCDC117	0.00261928	-0.152457	HGF	H1975
SIPA1L1	3.0553e-08	0.310471	TGFb	H1975		LOXL1	0.00262772	-0.117662	HGF	H1975
LAPTM5	4.81953e-07	0.310126	TGFb	H1975		NECAB3	0.00262772	-0.112885	HGF	H1975
CAPNS2	6.80665e-08	0.310102	TGFb	H1975		LMNB2	0.00263468	-0.144541	HGF	H1975
PAPLN	1.07216e-07	0.31002	TGFb	H1975		TPPP3	0.00263823	-0.126318	HGF	H1975
DOCK4	7.89543e-08	0.309451	TGFb	H1975		TTLL5	0.00263953	0.100674	HGF	H1975
GABRE	1.3959e-07	0.309421	TGFb	H1975		SLC22A20	0.00263953	-0.106846	HGF	H1975
SHROOM4	7.56824e-08	0.309388	TGFb	H1975		ZNF263	0.00263953	-0.152782	HGF	H1975
LYPD3	7.72442e-08	0.309296	TGFb	H1975		MTCL1	0.00264102	0.09827	HGF	H1975
MIR193BHG	1.36695e-07	0.308892	TGFb	H1975		NAT14	0.00264451	-0.151072	HGF	H1975
SHANK3	4.17215e-07	0.308754	TGFb	H1975		POLE2	0.00264451	0.103915	HGF	H1975
SLFN5	2.63708e-08	0.308189	TGFb	H1975		BCRP3	0.00264736	-0.137995	HGF	H1975
CDR2L	4.85043e-07	0.307387	TGFb	H1975		RBM42	0.00265264	-0.13425	HGF	H1975
KCNN4	1.73252e-07	0.307339	TGFb	H1975		MPHOSPH8	0.00265452	-0.100896	HGF	H1975
NBEAL1	7.77754e-08	0.306993	TGFb	H1975		AHSA1	0.00265727	0.093689	HGF	H1975
RAB32	1.0197e-06	0.306927	TGFb	H1975		ARRDC2	0.00265727	-0.146256	HGF	H1975
SWT1	7.86946e-07	0.30613	TGFb	H1975		LINC00884	0.00265879	-0.121935	HGF	H1975
ACVR1C	4.46083e-08	0.305844	TGFb	H1975		PLA2G4A	0.00268534	-0.130848	HGF	H1975
PRR5L	1.8291e-07	0.305834	TGFb	H1975		TREML4	0.00269728	0.157416	HGF	H1975
B4GALNT1	1.74207e-06	0.305653	TGFb	H1975		MPI	0.00269815	-0.114524	HGF	H1975
SLC4A3	6.22166e-08	0.305495	TGFb	H1975		SNORD54	0.00269823	-0.206329	HGF	H1975
DYNC1I2	8.40498e-08	0.305101	TGFb	H1975		TLN2	0.00269988	0.0934044	HGF	H1975
C20orf194	2.07965e-07	0.304475	TGFb	H1975		MFSD4A	0.00270542	-0.0963267	HGF	H1975
PLXNA1	2.28405e-07	0.303918	TGFb	H1975		TOLLIP	0.0027077	-0.136954	HGF	H1975
ATP13A3	3.01804e-08	0.303877	TGFb	H1975		KIFC2	0.0027077	-0.130304	HGF	H1975
BMF	4.98015e-08	0.303776	TGFb	H1975		FBXO27	0.00271101	-0.101635	HGF	H1975
TNIP1	5.88546e-07	0.303472	TGFb	H1975		TAS2R10	0.00272843	0.112425	HGF	H1975
POLD4	2.42164e-07	0.30284	TGFb	H1975		GEN1	0.00273379	0.125266	HGF	H1975
RHOBTB1	1.73195e-07	0.302814	TGFb	H1975		ST3GAL5	0.0027424	-0.148279	HGF	H1975
PLK2	8.56343e-06	0.302792	TGFb	H1975		C5orf28	0.0027424	0.152112	HGF	H1975
LOC101927056	4.38591e-07	0.302749	TGFb	H1975		MED22	0.00275799	-0.157036	HGF	H1975
IVNS1ABP	2.90772e-07	0.302294	TGFb	H1975		RFX5	0.00276261	-0.168241	HGF	H1975
SSBP3	9.64613e-05	0.302019	TGFb	H1975		NRTN	0.00277464	0.116847	HGF	H1975
LINC-PINT	3.95496e-06	0.301597	TGFb	H1975		OGFR	0.00277464	-0.105687	HGF	H1975
SLC22A15	3.9777e-08	0.301566	TGFb	H1975		ENGASE	0.00277464	-0.105656	HGF	H1975
N4BP2L2-IT2	2.32669e-07	0.301286	TGFb	H1975		OR8H1	0.00277598	0.215901	HGF	H1975
OSBPL7	2.13217e-07	0.300583	TGFb	H1975		TOM1	0.00277598	-0.123799	HGF	H1975
CHMP1B	3.86085e-07	0.300305	TGFb	H1975		MAP1LC3C	0.00277837	-0.124791	HGF	H1975
PPIC	3.98215e-06	0.299998	TGFb	H1975		PF4	0.00277837	0.135431	HGF	H1975
ENG	7.81444e-08	0.299055	TGFb	H1975		CDK2	0.00278758	0.0951758	HGF	H1975
DCTN2	5.96906e-08	0.298948	TGFb	H1975		THAP10	0.0027961	0.180081	HGF	H1975
KCTD7	3.68302e-07	0.298912	TGFb	H1975		FAM57A	0.0027961	-0.0966801	HGF	H1975
PJA2	2.05625e-07	0.29891	TGFb	H1975		PDCD4-AS1	0.00280203	-0.147603	HGF	H1975
PWARSN	2.18665e-06	0.298086	TGFb	H1975		IFT57	0.00281306	-0.102654	HGF	H1975
GPR132	7.42061e-07	0.298065	TGFb	H1975		CPED1	0.00281306	0.096367	HGF	H1975
SMAD6	4.13216e-08	0.297434	TGFb	H1975		SLC1A4	0.00281306	0.131681	HGF	H1975
VCAN	1.27512e-07	0.297236	TGFb	H1975		TPP1	0.00281306	-0.107414	HGF	H1975
CBL	8.96057e-07	0.296466	TGFb	H1975		FBXO6	0.00281306	-0.181419	HGF	H1975
ARPC5	2.9148e-07	0.296327	TGFb	H1975		ERH	0.00281306	-0.125666	HGF	H1975
SLC19A2	1.03622e-07	0.296292	TGFb	H1975		LOC101929705	0.00281354	-0.149588	HGF	H1975
CDKN2B	7.09725e-07	0.296252	TGFb	H1975		MXD4	0.00281888	-0.109733	HGF	H1975
PNRC1	5.09286e-08	0.296184	TGFb	H1975		ZNF527	0.00282375	-0.122533	HGF	H1975
STARD13	5.22606e-07	0.296019	TGFb	H1975		SLC25A51	0.00283561	-0.127658	HGF	H1975
GTDC1	5.80024e-08	0.295736	TGFb	H1975		FOXN3	0.00283658	-0.108856	HGF	H1975
AKT3	1.08461e-06	0.29564	TGFb	H1975		FOSL2	0.00283658	-0.12059	HGF	H1975
PIK3IP1	1.38685e-05	0.2956	TGFb	H1975		LOC101927415	0.00285043	-0.171011	HGF	H1975
TRPV2	7.56043e-08	0.295492	TGFb	H1975		NRSN2-AS1	0.00285043	-0.132963	HGF	H1975
NPR2	3.31558e-07	0.294622	TGFb	H1975		PMVK	0.00286555	-0.149662	HGF	H1975
MIR4435-2HG	3.29169e-06	0.294317	TGFb	H1975		ZADH2	0.00286579	-0.123385	HGF	H1975
MFAP2	1.3389e-07	0.294275	TGFb	H1975		NA	0.00286861	-0.208133	HGF	H1975
OLFM2	1.04823e-07	0.29343	TGFb	H1975		SDF4	0.00288937	-0.111992	HGF	H1975
ANKH	6.02457e-08	0.293285	TGFb	H1975		PARP10	0.00289251	-0.111196	HGF	H1975
KDM3A	7.95672e-07	0.29302	TGFb	H1975		THEG	0.00289604	-0.129195	HGF	H1975
KIF12	6.19861e-07	0.292645	TGFb	H1975		COG4	0.00291098	-0.112361	HGF	H1975
C4orf19	3.84899e-06	0.292593	TGFb	H1975		LINC00901	0.00291098	0.0975909	HGF	H1975
FAM89B	1.60088e-06	0.292426	TGFb	H1975		CLP1	0.00291098	0.101108	HGF	H1975
RUFY1	7.75295e-08	0.292421	TGFb	H1975		CP	0.00291492	-0.181076	HGF	H1975
GALNT3	1.70506e-07	0.291871	TGFb	H1975		ARSA	0.00292405	-0.105846	HGF	H1975
TRIB1	1.09625e-07	0.291655	TGFb	H1975		SGOL1	0.00292423	0.219308	HGF	H1975
COX6B2	1.36578e-07	0.29142	TGFb	H1975		STK32C	0.00293444	-0.108357	HGF	H1975
SLC15A4	6.07971e-08	0.291325	TGFb	H1975		EML6	0.00293612	0.104493	HGF	H1975
CCDC186	8.35317e-07	0.291261	TGFb	H1975		FHL3	0.00294706	-0.1079	HGF	H1975
PCDHGA9	2.47012e-06	0.291025	TGFb	H1975		PTMS	0.00295659	-0.124951	HGF	H1975
ASL	6.73134e-07	0.290979	TGFb	H1975		PPP4C	0.00295659	0.100812	HGF	H1975
P3H2	9.81352e-07	0.290781	TGFb	H1975		RTCA	0.00297515	-0.126703	HGF	H1975
LOC100130502	1.29084e-06	0.290541	TGFb	H1975		ATP6V0D1	0.0029902	-0.10519	HGF	H1975
TTC7B	6.95855e-07	0.290173	TGFb	H1975		EIF4A2	0.00299077	-0.103484	HGF	H1975
CARD10	2.02318e-06	0.29011	TGFb	H1975		CHTOP	0.00301683	-0.132487	HGF	H1975
B3GLCT	1.74776e-06	0.290095	TGFb	H1975		ABCC5	0.00302141	-0.112964	HGF	H1975
NOCT	1.96556e-07	0.290086	TGFb	H1975		OR10H1	0.00302313	-0.108955	HGF	H1975
DSG2	1.49793e-07	0.290077	TGFb	H1975		PCM1	0.00302511	0.0964993	HGF	H1975
LAMC1	9.646e-08	0.290075	TGFb	H1975		TPRKB	0.0030294	0.124026	HGF	H1975
HMGXB3	2.27885e-07	0.289942	TGFb	H1975		ZNF876P	0.00303152	0.158334	HGF	H1975
INPP5A	1.71932e-07	0.289576	TGFb	H1975		POMK	0.00303975	-0.113479	HGF	H1975
ACVR1	2.31689e-06	0.289382	TGFb	H1975		CCDC137	0.0030398	-0.146513	HGF	H1975
YPEL5	9.65526e-07	0.289071	TGFb	H1975		NA	0.00304883	-0.151602	HGF	H1975
RASA4B	2.36844e-05	0.288849	TGFb	H1975		HDAC5	0.00306375	-0.122068	HGF	H1975
TAS2R10	2.29276e-05	0.288553	TGFb	H1975		RING1	0.0030699	-0.109022	HGF	H1975
KIAA1549	6.43349e-08	0.288471	TGFb	H1975		MAP3K10	0.0030739	0.107207	HGF	H1975
FOXP1	3.38458e-07	0.2884	TGFb	H1975		CEP85	0.00307654	0.119829	HGF	H1975
FBLIM1	2.12534e-06	0.288203	TGFb	H1975		SMPDL3B	0.00310811	-0.121857	HGF	H1975
RRAD	2.59438e-07	0.288067	TGFb	H1975		SNX12	0.00311716	-0.113255	HGF	H1975
SPARC	1.3823e-07	0.288042	TGFb	H1975		MTRNR2L7	0.00312268	-0.117391	HGF	H1975
GRN	3.98708e-07	0.287882	TGFb	H1975		JAKMIP1	0.00312457	0.10195	HGF	H1975
SH2D3A	1.2111e-07	0.287856	TGFb	H1975		GPX4	0.00313373	-0.115785	HGF	H1975
TWF1	1.76686e-06	0.287613	TGFb	H1975		TMEM154	0.00313373	0.160973	HGF	H1975
NA	5.03305e-07	0.287527	TGFb	H1975		APOL6	0.00313373	0.0953376	HGF	H1975
CAP1	7.72442e-08	0.287432	TGFb	H1975		ZNF362	0.00313373	-0.122313	HGF	H1975
TPST2	6.35304e-07	0.287274	TGFb	H1975		TMC6	0.00314821	-0.130021	HGF	H1975
ARHGAP22	2.5465e-06	0.286907	TGFb	H1975		CTH	0.00316585	0.140794	HGF	H1975
CCND1	1.60757e-07	0.286894	TGFb	H1975		CTIF	0.00317346	0.114224	HGF	H1975
EFCAB13	3.95771e-06	0.28617	TGFb	H1975		C9orf116	0.00317552	-0.144652	HGF	H1975
GPR39	2.33931e-07	0.286137	TGFb	H1975		ECHDC1	0.00317842	-0.21939	HGF	H1975
RNF19B	1.25265e-07	0.286115	TGFb	H1975		NGF	0.00317851	-0.137044	HGF	H1975
IFI27	3.91639e-07	0.285814	TGFb	H1975		SEMA3C	0.00317996	0.100568	HGF	H1975
NEBL	4.25387e-07	0.285445	TGFb	H1975		TMEM150C	0.00317996	-0.102395	HGF	H1975
TWF2	6.88785e-08	0.285373	TGFb	H1975		PRTFDC1	0.00319116	0.0997774	HGF	H1975
CCDC144CP	2.5928e-05	0.28481	TGFb	H1975		DGKD	0.00320639	-0.0948963	HGF	H1975
MEX3B	5.54818e-07	0.284593	TGFb	H1975		TRPS1	0.00320664	-0.0971835	HGF	H1975
JUN	1.92253e-07	0.284561	TGFb	H1975		ST3GAL1	0.00321239	-0.116015	HGF	H1975
DUSP5P1	1.45632e-05	0.284534	TGFb	H1975		SECISBP2	0.00322878	-0.107685	HGF	H1975
ARHGEF18	1.07406e-07	0.284454	TGFb	H1975		KARS	0.0032442	-0.132248	HGF	H1975
TTC3	3.7201e-07	0.284301	TGFb	H1975		LINC01578	0.00326029	-0.104459	HGF	H1975
DFNB31	1.30545e-06	0.284061	TGFb	H1975		EPHA1	0.00326149	-0.115497	HGF	H1975
PFKFB2	1.61123e-06	0.283972	TGFb	H1975		MIR224	0.00326209	-0.108719	HGF	H1975
SEC14L2	1.13984e-06	0.283698	TGFb	H1975		PHOSPHO2	0.00326209	0.113522	HGF	H1975
CHST15	1.28538e-07	0.28348	TGFb	H1975		SKIV2L	0.00326689	-0.123705	HGF	H1975
IGF2BP3	3.54055e-06	0.283269	TGFb	H1975		SNORA71B	0.00326821	-0.138676	HGF	H1975
SEC23A	1.99049e-06	0.283156	TGFb	H1975		LOC101927040	0.00326841	0.133761	HGF	H1975
NECAP2	9.0229e-08	0.283039	TGFb	H1975		FGD3	0.00326841	-0.101028	HGF	H1975
LMO4	2.10445e-06	0.282997	TGFb	H1975		NUP37	0.00327051	0.111611	HGF	H1975
TMEM44	2.03308e-07	0.282699	TGFb	H1975		FAM171B	0.00328116	-0.137303	HGF	H1975
SEC31A	5.67129e-08	0.282171	TGFb	H1975		CCT6P1	0.00328894	-0.138817	HGF	H1975
ARHGAP21	0.000365451	0.282169	TGFb	H1975		WDR81	0.00330223	-0.112862	HGF	H1975
GAL	6.17611e-06	0.281945	TGFb	H1975		RASSF4	0.00330223	-0.0958154	HGF	H1975
XBP1	8.46614e-08	0.28188	TGFb	H1975		C16orf58	0.00330511	-0.118067	HGF	H1975
FNDC4	8.83125e-08	0.281699	TGFb	H1975		C15orf57	0.00330511	-0.130299	HGF	H1975
LOC101927421	8.57637e-08	0.2815	TGFb	H1975		SNRPA	0.00330511	0.102988	HGF	H1975
AGO4	5.64348e-08	0.281206	TGFb	H1975		LOC101927405	0.00330511	-0.118832	HGF	H1975
DNAJB4	3.08415e-06	0.281147	TGFb	H1975		MIR4463	0.00330511	-0.117181	HGF	H1975
HYI	6.88378e-07	0.280631	TGFb	H1975		LINC01089	0.00330904	-0.0868339	HGF	H1975
GAS6	3.91796e-07	0.280525	TGFb	H1975		WBP1	0.00331982	-0.107035	HGF	H1975
SLC35E1	1.3438e-06	0.28044	TGFb	H1975		RAB20	0.00332143	-0.113089	HGF	H1975
TAF13	1.97336e-05	0.280369	TGFb	H1975		LINC01363	0.00332143	0.126282	HGF	H1975
ARAP3	5.93146e-08	0.280355	TGFb	H1975		SPNS1	0.00332798	-0.166846	HGF	H1975
FZR1	1.32559e-06	0.280244	TGFb	H1975		MORN4	0.00332999	-0.175684	HGF	H1975
ZRANB1	5.55554e-06	0.280052	TGFb	H1975		MIR522	0.00332999	-0.119218	HGF	H1975
SLC44A2	1.34299e-07	0.279929	TGFb	H1975		KIF4B	0.00334081	0.119901	HGF	H1975
PCDHGB7	8.57637e-08	0.279821	TGFb	H1975		CTSV	0.00334081	-0.14586	HGF	H1975
FAP	1.11043e-07	0.279521	TGFb	H1975		PRRC2A	0.00334272	0.093769	HGF	H1975
IGKV2D-24	7.05867e-05	0.279093	TGFb	H1975		SUPT3H	0.00334711	0.109317	HGF	H1975
DGKA	9.54885e-08	0.279079	TGFb	H1975		MPRIP	0.00334852	-0.0894153	HGF	H1975
HACD1	2.35673e-06	0.278946	TGFb	H1975		RPL34-AS1	0.00336654	-0.103661	HGF	H1975
ZBED6	2.21172e-07	0.278926	TGFb	H1975		SDPR	0.0033694	0.110544	HGF	H1975
SLC16A12	3.04303e-07	0.278842	TGFb	H1975		SPC25	0.00337403	0.157271	HGF	H1975
MAP3K9	1.33751e-07	0.278835	TGFb	H1975		TSPAN6	0.00337403	-0.101813	HGF	H1975
LHFPL2	1.3389e-07	0.278795	TGFb	H1975		OSR1	0.00337798	0.103485	HGF	H1975
OR7E14P	1.31642e-06	0.278567	TGFb	H1975		C8orf82	0.00338514	-0.127416	HGF	H1975
SLC35F2	5.93532e-07	0.27837	TGFb	H1975		RAB24	0.00338514	-0.17056	HGF	H1975
SELM	2.02516e-06	0.278366	TGFb	H1975		TMPRSS11E	0.0034018	0.124305	HGF	H1975
LIMS2	3.42176e-06	0.278351	TGFb	H1975		AJUBA	0.0034018	0.111927	HGF	H1975
WDFY3	1.42072e-07	0.278218	TGFb	H1975		NEK8	0.0034018	-0.103715	HGF	H1975
TBC1D2B	4.475e-07	0.278202	TGFb	H1975		SCARNA2	0.0034018	-0.110465	HGF	H1975
SH3BGRL3	1.24451e-07	0.278086	TGFb	H1975		PLK4	0.0034018	0.139094	HGF	H1975
HIBADH	2.33817e-07	0.277517	TGFb	H1975		ZNF587	0.0034018	-0.121333	HGF	H1975
CDS1	6.19657e-06	0.277362	TGFb	H1975		AADAT	0.0034018	0.132416	HGF	H1975
LOC100506411	1.42989e-07	0.277126	TGFb	H1975		XKR6	0.0034018	0.142225	HGF	H1975
CDON	6.4988e-07	0.276854	TGFb	H1975		FGFR3	0.0034018	-0.0983208	HGF	H1975
ME1	9.37873e-07	0.276603	TGFb	H1975		GLIPR2	0.00340452	-0.17883	HGF	H1975
SMG1	5.67129e-08	0.276387	TGFb	H1975		CCT6A	0.00340858	0.112474	HGF	H1975
AGPS	8.33618e-07	0.276347	TGFb	H1975		LURAP1L-AS1	0.0034282	0.217473	HGF	H1975
GLIPR2	4.76503e-06	0.276067	TGFb	H1975		NEIL3	0.0034282	0.149938	HGF	H1975
SAP30L-AS1	6.83322e-07	0.276062	TGFb	H1975		TAF15	0.0034282	-0.103464	HGF	H1975
FLNC	3.16419e-06	0.27576	TGFb	H1975		MIR550B2	0.00342831	-0.0966626	HGF	H1975
LINC01180	1.17296e-05	0.275743	TGFb	H1975		RAB29	0.00344434	-0.119802	HGF	H1975
KLF10	2.4454e-07	0.275698	TGFb	H1975		KLHL22	0.00346232	-0.114633	HGF	H1975
MYO9B	1.0051e-07	0.275362	TGFb	H1975		NOL9	0.00346232	0.0999935	HGF	H1975
CAV2	2.15436e-06	0.275219	TGFb	H1975		PIGV	0.00346232	0.114724	HGF	H1975
LOC101927482	5.02147e-07	0.275172	TGFb	H1975		VPS51	0.00347395	-0.107382	HGF	H1975
FRMD5	1.28364e-06	0.274948	TGFb	H1975		ACAD8	0.00350073	-0.115623	HGF	H1975
ABL2	2.14804e-07	0.274937	TGFb	H1975		KIAA0895L	0.00350073	-0.101004	HGF	H1975
HPS4	6.02457e-08	0.27464	TGFb	H1975		PCAT7	0.00350073	-0.146542	HGF	H1975
GALNT2	3.40532e-06	0.274635	TGFb	H1975		KLK15	0.00351768	0.0911487	HGF	H1975
CDH3	2.15318e-06	0.273616	TGFb	H1975		SNHG8	0.00351768	0.121033	HGF	H1975
ISM2	1.12018e-06	0.273495	TGFb	H1975		WHSC1	0.00351917	0.0947677	HGF	H1975
FAM160B1	1.01932e-07	0.27333	TGFb	H1975		ADCY6	0.00351917	-0.10329	HGF	H1975
CFAP206	5.62822e-06	0.27329	TGFb	H1975		BCAM	0.00353526	-0.143045	HGF	H1975
LINC01355	3.94589e-06	0.273028	TGFb	H1975		S1PR3	0.0035376	-0.127003	HGF	H1975
DMTF1	1.8537e-07	0.273024	TGFb	H1975		UCK2	0.0035376	0.0885058	HGF	H1975
DZIP1L	1.53877e-06	0.272963	TGFb	H1975		LOC284344	0.00354823	-0.150468	HGF	H1975
MARCH10	2.80978e-07	0.272673	TGFb	H1975		POLA2	0.00354893	0.125818	HGF	H1975
HERC4	1.87808e-07	0.272315	TGFb	H1975		LOC100288637	0.00354893	0.146511	HGF	H1975
RSU1	6.33861e-07	0.272193	TGFb	H1975		HHIP-AS1	0.00355567	0.134392	HGF	H1975
EVI5	9.04236e-08	0.271543	TGFb	H1975		OR4C6	0.00355973	0.1899	HGF	H1975
SCARB2	1.01593e-07	0.271408	TGFb	H1975		HLA-DPB2	0.0035635	-0.136165	HGF	H1975
GFPT2	4.8432e-07	0.271407	TGFb	H1975		SCARNA5	0.00356681	0.129742	HGF	H1975
SUSD6	1.00409e-06	0.27136	TGFb	H1975		POLA1	0.0035765	0.121873	HGF	H1975
MED15	2.69854e-07	0.27133	TGFb	H1975		CDC42BPG	0.00357863	-0.104163	HGF	H1975
FUT8	1.60892e-07	0.270941	TGFb	H1975		MIR3138	0.00357863	0.111491	HGF	H1975
SYTL5	2.86143e-07	0.270609	TGFb	H1975		GDPGP1	0.00357863	-0.138864	HGF	H1975
RAP2C-AS1	2.40337e-06	0.270604	TGFb	H1975		GRAMD4	0.00358285	-0.111671	HGF	H1975
KLC1	2.12813e-07	0.269949	TGFb	H1975		B4GALNT1	0.00358446	0.135349	HGF	H1975
MAPK8	9.02956e-06	0.269914	TGFb	H1975		MICB	0.00358446	-0.14599	HGF	H1975
ECM1	4.19227e-07	0.269882	TGFb	H1975		COX5A	0.00358446	-0.110796	HGF	H1975
PDE5A	2.36749e-05	0.269749	TGFb	H1975		LOC283278	0.00358446	-0.1808	HGF	H1975
CTSA	1.30402e-07	0.269676	TGFb	H1975		FMO5	0.00358446	-0.132759	HGF	H1975
FBXO32	5.94259e-07	0.269507	TGFb	H1975		LOC101926901	0.00358446	-0.187298	HGF	H1975
MXRA7	3.35962e-07	0.269376	TGFb	H1975		B3GALNT1	0.00358446	0.115744	HGF	H1975
SCD	2.19244e-06	0.269186	TGFb	H1975		MIR1252	0.00358446	0.320292	HGF	H1975
TRAPPC10	2.90772e-07	0.269135	TGFb	H1975		SLC23A2	0.00358446	-0.0971805	HGF	H1975
CDCP1	1.77937e-06	0.268514	TGFb	H1975		MCL1	0.0035881	-0.104571	HGF	H1975
RHOA	1.33676e-05	0.268299	TGFb	H1975		ABCF3	0.0035881	-0.134313	HGF	H1975
HIC1	2.90767e-07	0.267688	TGFb	H1975		APCDD1L	0.00360567	0.100192	HGF	H1975
CLTCL1	3.54024e-07	0.26768	TGFb	H1975		ARL4D	0.00361702	-0.148654	HGF	H1975
TP53INP2	2.71371e-07	0.267595	TGFb	H1975		NA	0.00361702	-0.136373	HGF	H1975
USP31	2.26768e-07	0.267574	TGFb	H1975		CEP57	0.00361989	0.106345	HGF	H1975
TMSB10	6.06769e-07	0.267454	TGFb	H1975		TTC36	0.00362007	-0.114594	HGF	H1975
TK2	2.85384e-07	0.267335	TGFb	H1975		LAMA5	0.00362546	-0.0861365	HGF	H1975
CCDC90B	3.77036e-07	0.267215	TGFb	H1975		BID	0.00362634	-0.0894946	HGF	H1975
TRAM1	6.91747e-06	0.267138	TGFb	H1975		APCDD1L-AS1	0.00364213	0.112145	HGF	H1975
LOC101928710	5.72537e-05	0.266354	TGFb	H1975		GEMIN7	0.00364607	-0.148529	HGF	H1975
CEBPG	8.20911e-08	0.266269	TGFb	H1975		ZNF649	0.00364753	-0.124969	HGF	H1975
GPR17	3.04251e-06	0.266125	TGFb	H1975		SLC27A2	0.00364753	-0.166079	HGF	H1975
OSBPL8	2.81817e-05	0.266078	TGFb	H1975		PIGS	0.00364753	-0.114816	HGF	H1975
PPP1R13L	5.14399e-07	0.266074	TGFb	H1975		CCDC144B	0.00366107	0.106446	HGF	H1975
ACTR3	2.31528e-07	0.265926	TGFb	H1975		MAVS	0.00367664	-0.0977698	HGF	H1975
LOC101928140	9.99616e-07	0.265837	TGFb	H1975		NEK11	0.00367664	0.0985623	HGF	H1975
SPCS3	3.17273e-07	0.265487	TGFb	H1975		LOC101929475	0.00368433	0.106794	HGF	H1975
SFT2D2	5.04336e-07	0.265481	TGFb	H1975		USE1	0.00368433	-0.101198	HGF	H1975
IGHV1-3	0.000376291	0.265439	TGFb	H1975		OCM	0.00368433	-0.150811	HGF	H1975
MVB12B	2.58774e-07	0.265168	TGFb	H1975		ATP6V0E1	0.00368454	-0.170355	HGF	H1975
UNC5B	6.14456e-06	0.265133	TGFb	H1975		MET	0.00369831	0.118734	HGF	H1975
SLC39A10	1.90306e-07	0.265072	TGFb	H1975		MIR3140	0.00371806	0.124331	HGF	H1975
MAMDC2	4.91713e-07	0.26507	TGFb	H1975		SMAD3	0.00371806	0.0999655	HGF	H1975
ZNF841	4.41852e-07	0.264852	TGFb	H1975		FAM98A	0.00372095	-0.130185	HGF	H1975
ARNT	4.28586e-07	0.264565	TGFb	H1975		TTYH3	0.00372095	-0.128667	HGF	H1975
ZCCHC11	3.43365e-07	0.263096	TGFb	H1975		ASPSCR1	0.00372095	-0.0968992	HGF	H1975
RPL23AP32	4.77689e-05	0.262881	TGFb	H1975		NAPRT	0.00372095	-0.0892818	HGF	H1975
HECTD2	8.96057e-07	0.262648	TGFb	H1975		SNHG21	0.00372095	-0.142509	HGF	H1975
SLC26A6	7.09725e-07	0.262407	TGFb	H1975		GPR39	0.00372372	0.126565	HGF	H1975
INA	9.87139e-07	0.262013	TGFb	H1975		ATOX1	0.0037461	-0.104238	HGF	H1975
REXO2	5.88003e-06	0.261677	TGFb	H1975		KIF4A	0.00374688	0.116131	HGF	H1975
KLHL26	4.23401e-07	0.261646	TGFb	H1975		B4GALNT3	0.00374688	-0.117219	HGF	H1975
C19orf33	1.18026e-05	0.261491	TGFb	H1975		HDHD2	0.00374688	-0.178042	HGF	H1975
SNORA23	3.24848e-07	0.261381	TGFb	H1975		HLA-J	0.00375932	-0.109643	HGF	H1975
WDR1	7.16983e-07	0.261298	TGFb	H1975		CD27-AS1	0.00375938	-0.121107	HGF	H1975
SPINK1	1.1915e-06	0.26125	TGFb	H1975		FOXP2	0.00375938	-0.0984783	HGF	H1975
FBXO11	5.6736e-07	0.26121	TGFb	H1975		NEDD1	0.0037622	0.114996	HGF	H1975
SNORA3A	1.59285e-06	0.260982	TGFb	H1975		RPLP0P2	0.00376312	-0.100289	HGF	H1975
CLIC2	1.66245e-05	0.260959	TGFb	H1975		LRRC34	0.00378905	0.114692	HGF	H1975
GCNT4	3.70379e-06	0.260874	TGFb	H1975		KLF10	0.00379189	0.102999	HGF	H1975
TENM3	1.06611e-06	0.260394	TGFb	H1975		LSAMP	0.00379189	0.13008	HGF	H1975
KLHL25	6.19391e-07	0.260379	TGFb	H1975		RHOBTB3	0.0038048	-0.101599	HGF	H1975
ATP2B4	3.64201e-06	0.259971	TGFb	H1975		SEL1L3	0.0038048	-0.091709	HGF	H1975
COL6A3	4.21815e-07	0.259956	TGFb	H1975		DNA2	0.00383251	0.122207	HGF	H1975
NPSR1-AS1	6.92117e-07	0.259928	TGFb	H1975		LDLRAD3	0.00383435	0.105493	HGF	H1975
ATP6V1B2	2.44845e-07	0.259738	TGFb	H1975		LOC100996579	0.00383435	-0.118464	HGF	H1975
CORO6	8.41453e-07	0.259555	TGFb	H1975		FOS	0.00383694	-0.147095	HGF	H1975
TRAF6	4.0862e-06	0.259275	TGFb	H1975		PRKCDBP	0.00383694	0.103456	HGF	H1975
LYST	9.57358e-07	0.259196	TGFb	H1975		SLC35A3	0.00384505	-0.135853	HGF	H1975
EVC	8.56967e-07	0.259184	TGFb	H1975		NSUN4	0.00384505	-0.174373	HGF	H1975
IGFBP7	3.39698e-05	0.258979	TGFb	H1975		C11orf80	0.00384987	-0.101029	HGF	H1975
PGM2L1	4.95638e-07	0.258624	TGFb	H1975		G2E3	0.00387296	0.117419	HGF	H1975
TLN1	1.41783e-07	0.258393	TGFb	H1975		UEVLD	0.00387829	-0.146724	HGF	H1975
LOC388692	5.2524e-06	0.258037	TGFb	H1975		LOC113230	0.00388054	-0.0936705	HGF	H1975
MET	1.11956e-06	0.257979	TGFb	H1975		ST8SIA4	0.00389054	-0.142602	HGF	H1975
CALM2	1.19181e-05	0.257955	TGFb	H1975		IMMP1L	0.00389745	0.12863	HGF	H1975
SCAMP2	8.20641e-07	0.257812	TGFb	H1975		ASB12	0.00390008	-0.0942693	HGF	H1975
SARAF	7.51397e-07	0.257795	TGFb	H1975		RBM45	0.00391896	-0.171869	HGF	H1975
ECE1	1.16141e-06	0.257479	TGFb	H1975		FAM216A	0.00391922	0.119565	HGF	H1975
TMEM63C	1.25614e-06	0.257368	TGFb	H1975		SOX2	0.0039341	-0.148122	HGF	H1975
FAM65A	2.67133e-07	0.257307	TGFb	H1975		METTL4	0.0039341	0.112495	HGF	H1975
NANOS1	1.92012e-07	0.256932	TGFb	H1975		PGK1	0.00394122	-0.112673	HGF	H1975
UBA1	3.49442e-07	0.256682	TGFb	H1975		EID1	0.00394122	-0.150878	HGF	H1975
PFN4	1.57507e-05	0.256547	TGFb	H1975		CHRNA5	0.00395698	0.10847	HGF	H1975
SNORD116-15	5.92962e-05	0.256404	TGFb	H1975		ALDH3B2	0.00396173	-0.124156	HGF	H1975
DNAH14	4.43488e-07	0.256394	TGFb	H1975		LOC101927124	0.00397088	-0.114459	HGF	H1975
DNTTIP2	7.91368e-07	0.256366	TGFb	H1975		LOC100507002	0.00397088	0.0989363	HGF	H1975
CPQ	6.19404e-07	0.256149	TGFb	H1975		ZNF726	0.00397088	0.107259	HGF	H1975
FAM102A	3.04853e-07	0.25607	TGFb	H1975		SULT1E1	0.00397539	-0.119524	HGF	H1975
MEF2C	9.40894e-07	0.25602	TGFb	H1975		ZFP28	0.00397539	-0.0954848	HGF	H1975
RPPH1	0.000190414	0.255984	TGFb	H1975		SBF2-AS1	0.00397539	0.122302	HGF	H1975
PLEKHA1	3.18229e-06	0.255753	TGFb	H1975		OTUB2	0.00398804	0.1351	HGF	H1975
PTPRF	2.69606e-07	0.255734	TGFb	H1975		TMEM63C	0.00398804	-0.111656	HGF	H1975
KLHDC8A	8.64781e-07	0.255665	TGFb	H1975		GABBR2	0.00398986	-0.103834	HGF	H1975
SLC6A16	6.54021e-06	0.255562	TGFb	H1975		C1GALT1	0.00398986	0.0990136	HGF	H1975
CHIC2	3.6139e-06	0.255306	TGFb	H1975		RAD54L	0.0039997	0.12561	HGF	H1975
IGSF3	8.64578e-07	0.255212	TGFb	H1975		CD164L2	0.00402509	-0.18456	HGF	H1975
TMEM217	3.00767e-06	0.255019	TGFb	H1975		ZFPL1	0.00403923	-0.131896	HGF	H1975
ORAI2	9.81875e-07	0.254936	TGFb	H1975		YIPF2	0.00403923	-0.088065	HGF	H1975
MIR596	0.000529408	0.254905	TGFb	H1975		OR51B4	0.00404675	0.136715	HGF	H1975
VDR	1.43127e-06	0.254688	TGFb	H1975		LOC101926975	0.00406098	-0.14521	HGF	H1975
CDK17	1.30839e-06	0.254536	TGFb	H1975		NOL6	0.00406709	-0.123803	HGF	H1975
TUBB6	6.72707e-07	0.254457	TGFb	H1975		PCDHGA8	0.00406786	0.115596	HGF	H1975
MIR224	2.82288e-07	0.254417	TGFb	H1975		MAP7D2	0.00407771	-0.18006	HGF	H1975
DLG5	2.02758e-07	0.254291	TGFb	H1975		KIF5B	0.00407771	0.0937718	HGF	H1975
TNFRSF10B	7.88524e-07	0.254241	TGFb	H1975		AATBC	0.00407771	-0.0892493	HGF	H1975
LFNG	1.22708e-05	0.253394	TGFb	H1975		CENPQ	0.00407771	0.128502	HGF	H1975
MIB1	1.51638e-07	0.253289	TGFb	H1975		DR1	0.00407988	0.12612	HGF	H1975
MIR3132	5.92252e-07	0.253171	TGFb	H1975		NFE4	0.00407988	0.123799	HGF	H1975
UAP1	4.30969e-07	0.252916	TGFb	H1975		TPI1P2	0.00407988	-0.137554	HGF	H1975
ZFYVE1	3.14247e-07	0.252792	TGFb	H1975		CEP41	0.00408238	0.0973105	HGF	H1975
TAS2R14	1.84296e-05	0.252708	TGFb	H1975		CXorf40A	0.00408844	-0.126282	HGF	H1975
HSF2BP	1.25633e-06	0.252638	TGFb	H1975		MANEAL	0.00408844	-0.108309	HGF	H1975
BTBD19	1.4664e-07	0.252432	TGFb	H1975		EMC3	0.00408913	-0.0939689	HGF	H1975
PLAG1	8.13939e-07	0.252395	TGFb	H1975		MTMR14	0.00409796	-0.102811	HGF	H1975
SPSB1	1.33142e-06	0.25229	TGFb	H1975		LOC100129098	0.00410036	0.0933973	HGF	H1975
MAPKAP1	6.75332e-07	0.252185	TGFb	H1975		NA	0.00410673	0.113083	HGF	H1975
MFSD1	6.90151e-07	0.252062	TGFb	H1975		GPR176	0.00411738	0.0950349	HGF	H1975
MRAS	6.69628e-06	0.251905	TGFb	H1975		LENG9	0.00412337	-0.123844	HGF	H1975
KDELR3	5.71934e-07	0.251702	TGFb	H1975		ZNF134	0.00413387	-0.146718	HGF	H1975
FSD1L	2.742e-05	0.251508	TGFb	H1975		MIR1299	0.00414577	0.276905	HGF	H1975
PCDHGA12	2.94178e-05	0.251387	TGFb	H1975		SLC25A40	0.00416445	0.104082	HGF	H1975
ABHD2	6.94311e-07	0.251282	TGFb	H1975		ALG12	0.00416445	-0.0984576	HGF	H1975
DTNA	1.83082e-06	0.25126	TGFb	H1975		FLJ45513	0.00416445	-0.103093	HGF	H1975
PRKD1	4.92323e-07	0.251243	TGFb	H1975		HLA-E	0.00416554	-0.146107	HGF	H1975
CNNM4	1.86212e-07	0.251202	TGFb	H1975		SPOP	0.00419315	-0.174385	HGF	H1975
BCL10	1.27014e-06	0.251041	TGFb	H1975		ULK1	0.00420225	0.12867	HGF	H1975
DPP9	8.74123e-07	0.250896	TGFb	H1975		LOC646513	0.00420225	0.147689	HGF	H1975
TRAF3	2.30759e-06	0.250673	TGFb	H1975		DGKA	0.00420706	-0.104606	HGF	H1975
ARHGEF10	1.34882e-06	0.250374	TGFb	H1975		DDX39B	0.00422142	-0.085186	HGF	H1975
MMP10	5.12613e-07	0.250271	TGFb	H1975		ARHGEF25	0.00422162	-0.145353	HGF	H1975
NFATC2	1.325e-06	0.249801	TGFb	H1975		MIR4723	0.00422162	-0.124156	HGF	H1975
DIXDC1	2.10496e-07	0.249589	TGFb	H1975		CALB1	0.00422162	-0.108379	HGF	H1975
RPS27L	0.000135069	0.249573	TGFb	H1975		PAFAH2	0.00422162	-0.0903492	HGF	H1975
FAM101B	1.3389e-07	0.249569	TGFb	H1975		STAMBPL1	0.00422337	0.0973605	HGF	H1975
ATP11B	3.55872e-07	0.249532	TGFb	H1975		FGF10-AS1	0.00423264	-0.103546	HGF	H1975
DUSP5	6.4988e-07	0.249414	TGFb	H1975		GALNT15	0.00424968	0.120332	HGF	H1975
PCDHGA11	6.13149e-07	0.249372	TGFb	H1975		PCDH1	0.00424968	-0.106748	HGF	H1975
VAV2	1.02797e-06	0.249181	TGFb	H1975		TAF1A	0.00425082	0.0868101	HGF	H1975
GALNT1	1.1963e-06	0.248826	TGFb	H1975		ZFP3	0.00426297	-0.120449	HGF	H1975
ST6GAL1	1.75142e-06	0.248681	TGFb	H1975		HS2ST1	0.00426297	-0.113887	HGF	H1975
TLR6	1.25139e-06	0.248365	TGFb	H1975		ELK3	0.00426297	0.116292	HGF	H1975
SLC29A4	6.95855e-07	0.248219	TGFb	H1975		PGRMC1	0.00427035	-0.104176	HGF	H1975
PRELID3A	8.94261e-06	0.248207	TGFb	H1975		TIMM10B	0.00427153	-0.0904863	HGF	H1975
ACHE	5.41341e-07	0.248158	TGFb	H1975		LYRM7	0.00427836	0.0924978	HGF	H1975
COL6A2	1.71794e-06	0.248129	TGFb	H1975		C2orf80	0.00427836	0.0977655	HGF	H1975
PDE7A	2.80398e-06	0.248012	TGFb	H1975		SELL	0.00427836	-0.154205	HGF	H1975
UBC	1.90261e-05	0.247829	TGFb	H1975		TFAP2C	0.00427836	-0.0896859	HGF	H1975
TMEM133	1.40688e-05	0.247692	TGFb	H1975		RAB33B	0.00428384	-0.183606	HGF	H1975
TNS3	1.94943e-07	0.247405	TGFb	H1975		WDR76	0.0042976	0.130818	HGF	H1975
ANKRD44-IT1	4.7106e-06	0.247193	TGFb	H1975		LINC00308	0.00429888	-0.0981312	HGF	H1975
NA	0.000147806	0.247085	TGFb	H1975		LOC283575	0.00431573	-0.105254	HGF	H1975
LOC101927260	9.81536e-07	0.247033	TGFb	H1975		DSCC1	0.00431731	0.128605	HGF	H1975
MICAL3	7.83173e-07	0.246967	TGFb	H1975		MT1M	0.00432174	-0.0920092	HGF	H1975
KLF6	2.02581e-06	0.246932	TGFb	H1975		KCNMB3	0.00433459	0.0923006	HGF	H1975
STARD10	1.80541e-05	0.246793	TGFb	H1975		MYOM1	0.00434067	-0.096157	HGF	H1975
RABAC1	2.17452e-06	0.246743	TGFb	H1975		MSMB	0.00436484	-0.127963	HGF	H1975
CYSTM1	4.0175e-07	0.246515	TGFb	H1975		XRCC4	0.00436484	0.137377	HGF	H1975
UQCRC1	2.12252e-06	0.246251	TGFb	H1975		PNPO	0.00437923	-0.0846855	HGF	H1975
LEMD3	6.84063e-06	0.246182	TGFb	H1975		C19orf18	0.00438692	-0.13334	HGF	H1975
LOC101929133	2.72531e-07	0.246078	TGFb	H1975		RFXAP	0.00439038	-0.0898599	HGF	H1975
PYGL	2.6459e-06	0.246026	TGFb	H1975		TMEM52	0.00439491	0.0913724	HGF	H1975
GNG11	6.64121e-07	0.246019	TGFb	H1975		CHKA	0.00442684	-0.0942812	HGF	H1975
CD70	6.17344e-06	0.245989	TGFb	H1975		CCDC9	0.00446371	-0.099951	HGF	H1975
ATP1B1	3.09079e-07	0.245954	TGFb	H1975		TRBV19	0.00449712	0.115138	HGF	H1975
TRIM9	5.08033e-07	0.245854	TGFb	H1975		RIC8B	0.00449983	0.132907	HGF	H1975
SPIN1	3.21596e-07	0.245784	TGFb	H1975		CFAP43	0.00450997	-0.0943603	HGF	H1975
FIBCD1	2.52153e-06	0.245679	TGFb	H1975		FANCG	0.00450997	0.0951092	HGF	H1975
KIAA0355	4.25387e-07	0.245635	TGFb	H1975		MIR518A2	0.00450997	0.118442	HGF	H1975
IWS1	2.21402e-07	0.245546	TGFb	H1975		IVD	0.00451864	-0.142487	HGF	H1975
ACTR1A	1.27527e-06	0.245232	TGFb	H1975		LINC01180	0.00452005	0.164273	HGF	H1975
USP43	7.83164e-07	0.245051	TGFb	H1975		LINC01252	0.00452143	-0.0874971	HGF	H1975
UBR4	1.86369e-07	0.24473	TGFb	H1975		DGCR2	0.00452311	-0.117744	HGF	H1975
TSPAN13	1.0019e-06	0.244649	TGFb	H1975		PIGW	0.00452572	-0.08728	HGF	H1975
LGMN	6.09577e-07	0.244645	TGFb	H1975		PLCL1	0.00455068	-0.114004	HGF	H1975
ELF4	3.8522e-06	0.244344	TGFb	H1975		RBBP8	0.00455356	0.0887322	HGF	H1975
ZNF597	7.94601e-07	0.244146	TGFb	H1975		MAN2C1	0.0045567	-0.122617	HGF	H1975
ABI1	5.31107e-06	0.244146	TGFb	H1975		HIST1H3A	0.0045567	0.110919	HGF	H1975
PPP4C	3.69237e-07	0.244103	TGFb	H1975		RNF114	0.00456101	-0.113309	HGF	H1975
SNORD114-9	1.06297e-06	0.243905	TGFb	H1975		GCDH	0.00457757	-0.108865	HGF	H1975
CC2D1B	1.40122e-06	0.243883	TGFb	H1975		SMARCAD1	0.00457757	0.112697	HGF	H1975
SRGAP2	5.95399e-07	0.243835	TGFb	H1975		CACTIN	0.00458392	-0.089635	HGF	H1975
CDK2AP2	3.68994e-07	0.243118	TGFb	H1975		SIDT2	0.00460449	-0.102357	HGF	H1975
ACOT9	4.13262e-07	0.243024	TGFb	H1975		CCDC43	0.00460449	-0.190721	HGF	H1975
DSP	1.94149e-07	0.242929	TGFb	H1975		SH3BGRL	0.00460449	-0.0907432	HGF	H1975
SYNPO	4.68147e-07	0.242554	TGFb	H1975		NA	0.00462236	-0.0950382	HGF	H1975
PPP2R1A	1.64049e-05	0.24197	TGFb	H1975		LOC283387	0.00462311	-0.0876174	HGF	H1975
BTBD3	1.89255e-05	0.241921	TGFb	H1975		RPP40	0.00462311	0.0899331	HGF	H1975
FAM106B	9.42952e-05	0.241882	TGFb	H1975		CDC25C	0.00463232	0.141986	HGF	H1975
GOLIM4	2.00367e-06	0.241785	TGFb	H1975		AMELY	0.00464611	-0.101352	HGF	H1975
RIOK3	1.31253e-06	0.241702	TGFb	H1975		DEGS1	0.00466336	-0.0881311	HGF	H1975
CYTH1	5.63894e-07	0.241605	TGFb	H1975		H3F3C	0.00466336	-0.10468	HGF	H1975
CALR	1.36353e-06	0.241604	TGFb	H1975		LOC401357	0.00467287	-0.0993953	HGF	H1975
HNRNPA1P33	2.27702e-06	0.241574	TGFb	H1975		MIR885	0.00467425	-0.12511	HGF	H1975
ARFGAP3	1.10699e-06	0.241508	TGFb	H1975		CITED4	0.00468295	-0.0952515	HGF	H1975
LOC101927262	3.72923e-05	0.241468	TGFb	H1975		GGA1	0.00468382	-0.122786	HGF	H1975
PITPNC1	2.50338e-06	0.241306	TGFb	H1975		MCFD2	0.00468594	-0.122835	HGF	H1975
MRPL42P5	2.32379e-05	0.24116	TGFb	H1975		NA	0.00468594	0.122313	HGF	H1975
CD276	4.49281e-07	0.240874	TGFb	H1975		RMND5A	0.00468594	0.0900525	HGF	H1975
IL1A	3.56162e-07	0.240808	TGFb	H1975		NBPF4	0.0046889	0.116126	HGF	H1975
MIR361	4.00568e-06	0.240804	TGFb	H1975		SNX25	0.00468969	-0.138312	HGF	H1975
NA	0.000587565	0.239982	TGFb	H1975		ABHD14A	0.00468969	-0.106419	HGF	H1975
LOC101928667	1.70102e-05	0.239925	TGFb	H1975		FURIN	0.00468969	-0.120531	HGF	H1975
MTMR3	2.13662e-07	0.239679	TGFb	H1975		PLEKHS1	0.00468969	-0.134662	HGF	H1975
CALU	7.31806e-07	0.239646	TGFb	H1975		SLC7A5P2	0.00470234	-0.131838	HGF	H1975
LOC101927027	0.000247841	0.239437	TGFb	H1975		EXOC8	0.00471014	-0.130294	HGF	H1975
NCOR2	1.91351e-07	0.239339	TGFb	H1975		TRIB1	0.00471123	-0.0997879	HGF	H1975
UHRF2	5.47541e-07	0.238793	TGFb	H1975		LOC101927811	0.00472317	-0.11816	HGF	H1975
TNFAIP1	3.72512e-06	0.238565	TGFb	H1975		TTC39A	0.00472317	-0.124916	HGF	H1975
CAMK1D	8.16574e-07	0.23851	TGFb	H1975		RNASET2	0.00472354	-0.115842	HGF	H1975
WSB2	1.79949e-06	0.238371	TGFb	H1975		GAPDH	0.00472984	0.0912996	HGF	H1975
CGB1	0.000687347	0.238315	TGFb	H1975		ARHGAP1	0.00473127	-0.0953823	HGF	H1975
SPTBN1	5.20862e-07	0.238248	TGFb	H1975		SAMM50	0.0047333	-0.0897991	HGF	H1975
RAB22A	4.00419e-07	0.238094	TGFb	H1975		SELM	0.00473878	-0.135061	HGF	H1975
NUMBL	8.55319e-07	0.237872	TGFb	H1975		LXN	0.00473962	0.112863	HGF	H1975
ABHD3	5.02047e-06	0.237813	TGFb	H1975		CEL	0.00473962	-0.0934429	HGF	H1975
ETS1	5.94259e-07	0.237298	TGFb	H1975		EIF2AK4	0.00475185	0.0925791	HGF	H1975
LPGAT1	2.69854e-07	0.237258	TGFb	H1975		LOC653786	0.00475664	0.127867	HGF	H1975
BAZ2B	2.13841e-06	0.237092	TGFb	H1975		GADD45A	0.00475929	-0.112342	HGF	H1975
GCLM	1.87659e-06	0.236804	TGFb	H1975		HEBP1	0.00475929	-0.097508	HGF	H1975
LGALS1	9.05487e-06	0.236772	TGFb	H1975		WSB1	0.00475968	-0.0840712	HGF	H1975
PINK1	4.12082e-06	0.236613	TGFb	H1975		TNFRSF21	0.00477132	-0.091607	HGF	H1975
P2RY2	2.278e-06	0.236575	TGFb	H1975		RNF222	0.00478716	-0.107289	HGF	H1975
GABARAP	7.92883e-07	0.236566	TGFb	H1975		TMEM91	0.00480098	-0.0971504	HGF	H1975
PLPP4	2.23738e-06	0.236483	TGFb	H1975		SRSF9	0.00480138	-0.0901399	HGF	H1975
MISP	2.48568e-06	0.236463	TGFb	H1975		CD74	0.0048024	-0.100671	HGF	H1975
DYRK3	6.10634e-07	0.236444	TGFb	H1975		ARHGAP10	0.0048024	0.107036	HGF	H1975
MEF2A	6.47302e-07	0.236261	TGFb	H1975		CDC27	0.0048024	0.106428	HGF	H1975
DGKD	3.35512e-07	0.236161	TGFb	H1975		LZTR1	0.00484448	-0.128267	HGF	H1975
TM9SF2	2.51247e-06	0.236144	TGFb	H1975		LOC101929531	0.00484529	-0.0966075	HGF	H1975
TMPRSS6	5.34813e-05	0.23605	TGFb	H1975		SCLT1	0.00484785	0.119784	HGF	H1975
ZNF69	1.57153e-05	0.23599	TGFb	H1975		PPL	0.00484785	-0.105146	HGF	H1975
MID2	1.33744e-06	0.235726	TGFb	H1975		INHBB	0.00485151	-0.107907	HGF	H1975
RSPRY1	3.30465e-07	0.23565	TGFb	H1975		CTBP1-AS2	0.00485151	-0.0966623	HGF	H1975
NDFIP2	4.38701e-07	0.235462	TGFb	H1975		UBR4	0.00485151	0.0847938	HGF	H1975
GPRC5B	3.51178e-07	0.23533	TGFb	H1975		LIPT2	0.00485151	0.139529	HGF	H1975
TGFBR1	2.41718e-07	0.235079	TGFb	H1975		MIR3605	0.00486105	-0.114852	HGF	H1975
NTAN1	1.43841e-05	0.235029	TGFb	H1975		PPP2CB	0.00486105	-0.131574	HGF	H1975
PTK2	4.57206e-07	0.235028	TGFb	H1975		LINC00927	0.00487002	-0.0933011	HGF	H1975
CLIC1	6.61364e-07	0.234854	TGFb	H1975		TCEAL6	0.00487255	-0.13785	HGF	H1975
PROC	4.30987e-06	0.234603	TGFb	H1975		ZNF283	0.00489554	-0.14715	HGF	H1975
DYNC1H1	4.22104e-07	0.234211	TGFb	H1975		HRAT92	0.0048987	-0.0995589	HGF	H1975
EIF1AD	2.278e-06	0.234186	TGFb	H1975		RABL2B	0.0048987	-0.15947	HGF	H1975
GTF2IRD1	5.49729e-07	0.234131	TGFb	H1975		SIPA1	0.0048987	-0.12942	HGF	H1975
ITPR3	5.62673e-07	0.23413	TGFb	H1975		ANXA4	0.0048987	-0.105937	HGF	H1975
ARPC2	3.65495e-07	0.234027	TGFb	H1975		LCAT	0.00490213	-0.118819	HGF	H1975
SEPT6	4.52151e-07	0.233722	TGFb	H1975		TBX19	0.00490213	-0.133032	HGF	H1975
GPR176	6.86868e-06	0.233581	TGFb	H1975		LARP4	0.00490213	-0.13462	HGF	H1975
TPST1	1.62797e-06	0.233518	TGFb	H1975		LOC100129148	0.00491474	-0.119242	HGF	H1975
C7orf31	1.42602e-05	0.233245	TGFb	H1975		FAR2P2	0.0049365	0.113434	HGF	H1975
C16orf45	2.64764e-06	0.232805	TGFb	H1975		PNPLA3	0.00493661	-0.13195	HGF	H1975
SUN3	3.03886e-06	0.232422	TGFb	H1975		NA	0.00493661	0.115959	HGF	H1975
CCPG1	2.22437e-05	0.232352	TGFb	H1975		ATHL1	0.00495053	-0.0990449	HGF	H1975
BAIAP2L1	4.70123e-07	0.232177	TGFb	H1975		SURF2	0.00497375	-0.169335	HGF	H1975
KDM5B	3.92014e-06	0.232083	TGFb	H1975		NDUFA9	0.00499571	0.116943	HGF	H1975
TAGLN2	8.99045e-06	0.232063	TGFb	H1975		PCED1A	0.00501068	-0.122748	HGF	H1975
SNORD116-14	7.22571e-07	0.231882	TGFb	H1975		NPC1	0.00501692	-0.0853501	HGF	H1975
LRP1	2.82543e-07	0.23166	TGFb	H1975		ZNF610	0.00501709	-0.0877172	HGF	H1975
CNTNAP3	8.72246e-06	0.231489	TGFb	H1975		CYTH2	0.00501874	-0.130334	HGF	H1975
ABR	5.09082e-07	0.231234	TGFb	H1975		MIR29A	0.0050238	-0.186336	HGF	H1975
PTCHD3P1	2.47745e-06	0.23097	TGFb	H1975		CRLF3	0.0050238	-0.100313	HGF	H1975
ASAP1	1.71592e-06	0.230798	TGFb	H1975		FOXA2	0.0050242	0.101638	HGF	H1975
PDXK	2.56941e-06	0.230727	TGFb	H1975		ANKMY1	0.00503111	-0.105994	HGF	H1975
ADGRF2	5.026e-06	0.230676	TGFb	H1975		LFNG	0.00504423	-0.104171	HGF	H1975
RAB2A	9.5415e-06	0.230588	TGFb	H1975		AKAP8L	0.0050618	-0.0919654	HGF	H1975
COPA	1.9758e-06	0.230581	TGFb	H1975		CLIC3	0.00506183	-0.118024	HGF	H1975
PDK1	2.94645e-06	0.230237	TGFb	H1975		DHODH	0.00506744	-0.136451	HGF	H1975
SNORD114-15	1.26687e-06	0.230209	TGFb	H1975		ORC3	0.00507858	0.0981353	HGF	H1975
RAP2B	1.3692e-05	0.230194	TGFb	H1975		FSTL1	0.00507929	0.0996952	HGF	H1975
P3H1	5.69465e-07	0.229831	TGFb	H1975		DYNC2H1	0.00509129	0.104415	HGF	H1975
GCC2-AS1	3.20877e-05	0.229648	TGFb	H1975		MIR135B	0.00509129	-0.130385	HGF	H1975
PRRC1	1.48249e-06	0.229627	TGFb	H1975		THRAP3	0.00509894	-0.137961	HGF	H1975
RAB11FIP5	5.76811e-07	0.229619	TGFb	H1975		GLA	0.00510239	0.0912166	HGF	H1975
TFPI2	1.30955e-06	0.22945	TGFb	H1975		MIR4780	0.00510444	0.134913	HGF	H1975
LIX1L	5.88489e-07	0.229332	TGFb	H1975		CHD2	0.0051111	-0.112819	HGF	H1975
NEK11	9.00608e-07	0.228766	TGFb	H1975		LINC01520	0.0051111	-0.0830413	HGF	H1975
PCNX2	6.83877e-07	0.228635	TGFb	H1975		HIST1H1B	0.0051111	0.209218	HGF	H1975
PROS1	1.10494e-05	0.228537	TGFb	H1975		CRABP2	0.0051111	-0.131227	HGF	H1975
MIR4253	2.51844e-07	0.228517	TGFb	H1975		RBM14	0.0051111	-0.143291	HGF	H1975
SETX	1.75547e-06	0.228402	TGFb	H1975		TBC1D5	0.0051154	0.086522	HGF	H1975
FUT2	0.000102509	0.228152	TGFb	H1975		LOC100507006	0.0051154	-0.169157	HGF	H1975
TAB3	5.65657e-07	0.228047	TGFb	H1975		RPS6KA2	0.0051154	-0.152035	HGF	H1975
MAPK7	1.13824e-06	0.22803	TGFb	H1975		NEK1	0.0051154	0.0960662	HGF	H1975
MKLN1-AS	3.02038e-05	0.228022	TGFb	H1975		ADI1	0.0051154	-0.111812	HGF	H1975
TEAD2	9.8661e-07	0.227944	TGFb	H1975		SCARNA6	0.00512506	0.146947	HGF	H1975
KLF2	0.000562515	0.227813	TGFb	H1975		MAP1LC3BP1	0.00512506	-0.0872725	HGF	H1975
ARHGEF4	8.54188e-07	0.227746	TGFb	H1975		GEM	0.0051386	-0.233455	HGF	H1975
L3HYPDH	4.0982e-05	0.227497	TGFb	H1975		EP300	0.00514216	0.0860964	HGF	H1975
ZFAND2A	1.01744e-06	0.227493	TGFb	H1975		LOC101929095	0.00514975	-0.130305	HGF	H1975
PCDHGB6	2.00001e-05	0.227443	TGFb	H1975		THAP11	0.00515043	0.0902439	HGF	H1975
DNM3	2.57162e-06	0.227294	TGFb	H1975		PHGDH	0.00515043	0.111489	HGF	H1975
NA	1.77215e-06	0.227214	TGFb	H1975		RUNDC3A-AS1	0.00515459	-0.149038	HGF	H1975
TCF7L1	8.83937e-06	0.226966	TGFb	H1975		LOC100506384	0.00515469	-0.101648	HGF	H1975
MIR4462	2.46458e-07	0.226842	TGFb	H1975		EFCC1	0.00515469	0.11246	HGF	H1975
CACNG8	2.06237e-05	0.226842	TGFb	H1975		GGTLC2	0.00515475	-0.132644	HGF	H1975
CTIF	5.80245e-06	0.22677	TGFb	H1975		SORL1	0.00515824	-0.112781	HGF	H1975
ARL8B	4.26072e-05	0.22676	TGFb	H1975		HELLS	0.00516856	0.131454	HGF	H1975
UBE2Q2	0.000238198	0.226694	TGFb	H1975		ABCC3	0.00519651	-0.0940576	HGF	H1975
RRAS2	1.1595e-06	0.226498	TGFb	H1975		A1BG-AS1	0.00520628	-0.0940134	HGF	H1975
DUSP3	2.3603e-06	0.226431	TGFb	H1975		YWHAB	0.00520813	-0.100749	HGF	H1975
HDAC9	4.88149e-06	0.226417	TGFb	H1975		YWHAH	0.00520972	0.0970661	HGF	H1975
MIR433	3.93988e-05	0.226294	TGFb	H1975		BMP2	0.00521378	-0.105096	HGF	H1975
SMYD3	1.7414e-06	0.226282	TGFb	H1975		C9orf3	0.00522271	-0.0932659	HGF	H1975
S100A10	1.36258e-06	0.226237	TGFb	H1975		KRTAP19-4	0.00522839	-0.100558	HGF	H1975
IARS	9.56337e-07	0.226178	TGFb	H1975		FITM2	0.00523876	-0.111527	HGF	H1975
TAS2R46	0.000197126	0.22614	TGFb	H1975		MTA2	0.00524959	-0.0996001	HGF	H1975
DUSP4	1.2203e-06	0.225957	TGFb	H1975		TDRP	0.00525649	-0.102132	HGF	H1975
MYO1C	2.7381e-06	0.22588	TGFb	H1975		DACT2	0.00526106	-0.0973604	HGF	H1975
BCAR3	7.66501e-07	0.225564	TGFb	H1975		EPGN	0.00526106	-0.0902727	HGF	H1975
FNBP1L	7.56487e-06	0.225508	TGFb	H1975		DNAJC5B	0.00526108	-0.0905923	HGF	H1975
GSK3B	3.51275e-07	0.225501	TGFb	H1975		IL1RL1	0.00526108	0.137927	HGF	H1975
RNFT1	3.2954e-05	0.225199	TGFb	H1975		ZDHHC24	0.00526824	-0.116034	HGF	H1975
DCAF13P3	5.74886e-07	0.225102	TGFb	H1975		MYO1E	0.00526824	0.0902651	HGF	H1975
CLIP4	1.26328e-06	0.225045	TGFb	H1975		SLC7A6	0.00527652	-0.100499	HGF	H1975
ZFP69B	2.87941e-05	0.224851	TGFb	H1975		INTS12	0.00528414	-0.10731	HGF	H1975
TAS2R19	0.000403343	0.224725	TGFb	H1975		LOC100129924	0.00528584	-0.086418	HGF	H1975
SUPT3H	5.7719e-06	0.224609	TGFb	H1975		FBXL12	0.00529634	-0.146513	HGF	H1975
NOL4L	2.01146e-06	0.224531	TGFb	H1975		CCDC28A	0.00529634	0.0874444	HGF	H1975
NA	3.67427e-06	0.224339	TGFb	H1975		DTWD2	0.00530165	-0.0916723	HGF	H1975
CGN	6.64062e-06	0.224323	TGFb	H1975		ACP2	0.00530702	-0.121916	HGF	H1975
PWWP2A	3.00767e-06	0.224204	TGFb	H1975		KLC3	0.00533185	-0.129624	HGF	H1975
ARHGAP42	5.04947e-05	0.22416	TGFb	H1975		EME1	0.00533825	0.111702	HGF	H1975
HES2	4.07902e-06	0.223895	TGFb	H1975		UTP3	0.00534205	-0.161351	HGF	H1975
BMPR1B	3.65257e-06	0.223731	TGFb	H1975		TSGA13	0.00534446	-0.0986666	HGF	H1975
CETN2	2.62327e-05	0.223635	TGFb	H1975		EHMT2	0.00534492	-0.114137	HGF	H1975
ABCB8	8.33103e-07	0.22334	TGFb	H1975		GMPPA	0.00534751	-0.0857813	HGF	H1975
APAF1	5.04398e-06	0.223276	TGFb	H1975		RPL28	0.00537779	-0.097731	HGF	H1975
AKAP12	9.72308e-07	0.223185	TGFb	H1975		GLRX5	0.00539168	-0.160098	HGF	H1975
FAM117B	2.61055e-06	0.222933	TGFb	H1975		RAB10	0.00539775	-0.0853362	HGF	H1975
CTNNB1	8.19277e-06	0.222684	TGFb	H1975		RRBP1	0.00539775	-0.103464	HGF	H1975
CHRNA9	1.10896e-06	0.222411	TGFb	H1975		CCBE1	0.00539775	0.119375	HGF	H1975
MARCKS	7.48084e-07	0.222287	TGFb	H1975		MAP4K4	0.00539775	0.0931013	HGF	H1975
JAZF1	1.70029e-06	0.222104	TGFb	H1975		GYS1	0.00540215	-0.0976363	HGF	H1975
CBLB	5.22121e-07	0.221861	TGFb	H1975		COQ10B	0.00540215	-0.0908508	HGF	H1975
COMMD9	2.89733e-06	0.221692	TGFb	H1975		UCA1	0.00540215	-0.103102	HGF	H1975
TMEM17	8.03517e-05	0.221555	TGFb	H1975		PLEKHB1	0.00541461	-0.0940546	HGF	H1975
ACTBL2	3.71433e-05	0.221394	TGFb	H1975		FAM160A1	0.00541461	-0.0901866	HGF	H1975
NA	7.15585e-05	0.221265	TGFb	H1975		KLF16	0.00544087	-0.114649	HGF	H1975
NHS	1.16985e-06	0.221129	TGFb	H1975		PRKX	0.00545392	0.087134	HGF	H1975
SERINC1	2.06757e-05	0.221129	TGFb	H1975		PRPF4	0.00546368	0.095245	HGF	H1975
SNED1	1.34915e-06	0.221074	TGFb	H1975		XPO4	0.00546412	0.102605	HGF	H1975
C15orf65	3.22993e-05	0.22095	TGFb	H1975		LCP1	0.00547851	0.127053	HGF	H1975
CDC42BPB	8.59377e-07	0.22077	TGFb	H1975		RBM25	0.00547851	-0.0962252	HGF	H1975
CTNS	0.000370141	0.220632	TGFb	H1975		ARHGEF38-IT1	0.00549253	-0.0946153	HGF	H1975
ADA	5.72936e-07	0.220403	TGFb	H1975		RASEF	0.00550284	-0.0965621	HGF	H1975
PYGB	2.42249e-06	0.220384	TGFb	H1975		TMEM101	0.00551084	-0.0936141	HGF	H1975
PANX1	8.38382e-07	0.220239	TGFb	H1975		ASF1B	0.00551084	0.102969	HGF	H1975
HERPUD2	9.10158e-07	0.22023	TGFb	H1975		NOV	0.00551084	-0.117731	HGF	H1975
CYP24A1	6.84499e-07	0.220173	TGFb	H1975		PFN1P2	0.00551842	-0.101453	HGF	H1975
SH3YL1	1.52794e-05	0.220051	TGFb	H1975		PBLD	0.00551851	-0.121433	HGF	H1975
EHBP1	3.95496e-06	0.220036	TGFb	H1975		NUP155	0.00553516	0.0907454	HGF	H1975
B4GALNT4	9.53657e-07	0.219947	TGFb	H1975		PAEP	0.00553957	-0.221513	HGF	H1975
SQLE	1.05327e-06	0.219847	TGFb	H1975		CXCL17	0.00553969	-0.159739	HGF	H1975
DUSP22	9.80348e-07	0.219696	TGFb	H1975		TRPA1	0.0055408	0.0992758	HGF	H1975
XAF1	2.33476e-06	0.219531	TGFb	H1975		H2BFWT	0.00554109	0.101536	HGF	H1975
PPP1R12A	6.20845e-06	0.219219	TGFb	H1975		CACNB3	0.00557504	-0.0835703	HGF	H1975
MYL6	0.000515805	0.219216	TGFb	H1975		PPP1R27	0.00558328	0.0860327	HGF	H1975
VCL	6.05551e-07	0.219206	TGFb	H1975		SNORA14B	0.00558328	-0.180222	HGF	H1975
PAWR	4.06363e-06	0.219061	TGFb	H1975		UHRF2	0.00558398	0.0866372	HGF	H1975
LOC101929378	0.000222583	0.218901	TGFb	H1975		SEPHS1	0.00558924	0.115927	HGF	H1975
SGPL1	8.9484e-07	0.218853	TGFb	H1975		LINC00467	0.00558924	-0.094046	HGF	H1975
TMEM57	4.70123e-07	0.218852	TGFb	H1975		CETN1	0.00558924	-0.09005	HGF	H1975
RAB18	1.93581e-05	0.218548	TGFb	H1975		FGFR1OP	0.00560038	0.0974704	HGF	H1975
GNB4	3.30695e-06	0.218449	TGFb	H1975		TMEM31	0.00560038	-0.0960355	HGF	H1975
STPG1	1.67771e-05	0.218277	TGFb	H1975		RGPD3	0.00560589	-0.0940077	HGF	H1975
ASNS	6.6669e-07	0.218074	TGFb	H1975		ANKH	0.00560589	0.0856369	HGF	H1975
FOXO1	1.53225e-06	0.217874	TGFb	H1975		ENTPD8	0.00561404	-0.0947127	HGF	H1975
CDYL2	1.88242e-06	0.217865	TGFb	H1975		AKIP1	0.00563131	-0.0862494	HGF	H1975
SEC61A1	1.3438e-06	0.217707	TGFb	H1975		MIR31	0.00564808	0.147766	HGF	H1975
RAB23	1.11519e-05	0.217597	TGFb	H1975		MAP7D3	0.00566732	0.0941138	HGF	H1975
LOC100130100	0.000128325	0.217582	TGFb	H1975		GDPD1	0.00567282	-0.116362	HGF	H1975
LACTB	1.46151e-06	0.217515	TGFb	H1975		RFC5	0.00567282	0.0885916	HGF	H1975
RNF121	1.24681e-06	0.217454	TGFb	H1975		CSDE1	0.00568147	-0.101033	HGF	H1975
LYPLA1	4.23317e-06	0.216571	TGFb	H1975		MIR3194	0.00569654	0.142757	HGF	H1975
USP34	5.52288e-07	0.216493	TGFb	H1975		MIR200C	0.00569654	-0.140691	HGF	H1975
BMPR1A	6.37868e-06	0.216292	TGFb	H1975		TBC1D31	0.0057033	0.104421	HGF	H1975
LOC100128288	8.52202e-06	0.21614	TGFb	H1975		SNORD93	0.00570383	-0.16677	HGF	H1975
FLII	2.31136e-06	0.216085	TGFb	H1975		NUDT17	0.00570383	-0.0860297	HGF	H1975
MANF	1.08791e-06	0.216015	TGFb	H1975		KBTBD3	0.00570722	-0.096425	HGF	H1975
C18orf25	1.79605e-06	0.215954	TGFb	H1975		TYMS	0.00570722	0.0860549	HGF	H1975
RTKN2	3.74798e-06	0.215941	TGFb	H1975		GNPDA1	0.00572601	-0.17109	HGF	H1975
LOC100507487	1.39003e-05	0.215894	TGFb	H1975		CRLF2	0.00572705	-0.11193	HGF	H1975
PCED1B	4.56989e-06	0.215871	TGFb	H1975		LINC00881	0.0057317	0.0883289	HGF	H1975
LINC01176	0.000143467	0.215849	TGFb	H1975		NA	0.00573575	-0.154191	HGF	H1975
MIR579	2.15434e-05	0.215561	TGFb	H1975		ROS1	0.00576222	0.0867974	HGF	H1975
SPTLC2	1.20617e-06	0.215364	TGFb	H1975		HPGD	0.00576222	-0.110007	HGF	H1975
PROCR	1.26687e-06	0.215292	TGFb	H1975		NME2	0.00576222	0.193061	HGF	H1975
ZDHHC2	4.11866e-06	0.21529	TGFb	H1975		STAG3L5P-PVRIG2P-PILRB	0.00576222	-0.135645	HGF	H1975
RHOF	2.76229e-06	0.215108	TGFb	H1975		LOC101927975	0.00576222	0.0820764	HGF	H1975
UPP1	2.03655e-06	0.215006	TGFb	H1975		PPIEL	0.00576586	-0.184228	HGF	H1975
MIR4798	3.20258e-06	0.215003	TGFb	H1975		UFSP1	0.0057668	-0.117771	HGF	H1975
PTPN12	1.13465e-05	0.215001	TGFb	H1975		MIR4289	0.00577109	0.1689	HGF	H1975
DIRAS1	3.12162e-06	0.214875	TGFb	H1975		RNASE11	0.00578528	0.0953509	HGF	H1975
NFKB2	1.63661e-06	0.214874	TGFb	H1975		GRAMD1B	0.00580676	0.0875302	HGF	H1975
EFNB2	7.55354e-06	0.214544	TGFb	H1975		NCBP2-AS2	0.00580973	-0.112781	HGF	H1975
GABBR1	2.31094e-06	0.214489	TGFb	H1975		PAGE2	0.00580973	-0.210948	HGF	H1975
MIR4526	0.000104919	0.214341	TGFb	H1975		ZNF888	0.00580973	0.0874772	HGF	H1975
GGPS1	2.16454e-05	0.214184	TGFb	H1975		SLIT1	0.00580973	0.0886627	HGF	H1975
NRAS	0.000215698	0.214112	TGFb	H1975		HIST1H2BL	0.00581272	0.169245	HGF	H1975
MIR1294	1.49687e-05	0.213966	TGFb	H1975		DNMBP-AS1	0.00581272	-0.10434	HGF	H1975
GPR52	3.05635e-05	0.213922	TGFb	H1975		MIR1908	0.00581272	0.12312	HGF	H1975
SMYD2	1.36414e-06	0.21377	TGFb	H1975		LOC284009	0.00586252	-0.128906	HGF	H1975
VAT1	1.0147e-06	0.213711	TGFb	H1975		SOX21	0.00586252	0.0965672	HGF	H1975
CHST6	3.27012e-06	0.21367	TGFb	H1975		TMOD3	0.00586252	0.0791528	HGF	H1975
BDKRB2	6.69227e-05	0.2136	TGFb	H1975		SUB1	0.00586712	-0.0933829	HGF	H1975
BLMH	2.62402e-06	0.213337	TGFb	H1975		PRMT2	0.00586712	-0.100126	HGF	H1975
RPS6KC1	1.26766e-06	0.213142	TGFb	H1975		LOC101929089	0.00586712	-0.0879165	HGF	H1975
PCDHB15	0.000254498	0.213086	TGFb	H1975		LINC01522	0.00586712	0.145113	HGF	H1975
ZNF805	1.8354e-05	0.213062	TGFb	H1975		TRAV8-1	0.00586712	0.142066	HGF	H1975
CRIP2	3.968e-07	0.212996	TGFb	H1975		IL31RA	0.00588628	0.129499	HGF	H1975
CD151	1.06571e-05	0.212772	TGFb	H1975		C5	0.00589283	0.128828	HGF	H1975
NPC2	5.95624e-06	0.212362	TGFb	H1975		RGP1	0.00589283	-0.0927961	HGF	H1975
KLHL5	1.54718e-06	0.212361	TGFb	H1975		PPIP5K2	0.00589673	0.104777	HGF	H1975
HOXC6	5.89562e-05	0.212168	TGFb	H1975		ARPC1B	0.00589827	-0.132532	HGF	H1975
SNX33	1.05557e-05	0.212046	TGFb	H1975		RACGAP1	0.00591279	0.120771	HGF	H1975
LMBR1	4.99647e-06	0.211916	TGFb	H1975		OR2A4	0.00591942	-0.142219	HGF	H1975
MYL12A	2.53954e-06	0.211723	TGFb	H1975		ANGEL2	0.00591971	-0.116865	HGF	H1975
SNORA49	4.63717e-06	0.211537	TGFb	H1975		CATSPERG	0.00591971	-0.113258	HGF	H1975
ATP11C	5.49305e-07	0.211514	TGFb	H1975		CBX6	0.00592018	-0.1147	HGF	H1975
MIR33B	1.10698e-05	0.211464	TGFb	H1975		ZNF382	0.00592916	-0.144926	HGF	H1975
TXNDC15	1.65842e-06	0.211213	TGFb	H1975		MIR1290	0.00593127	0.251758	HGF	H1975
IER5L	6.10955e-05	0.211209	TGFb	H1975		PLGLA	0.00593127	-0.107483	HGF	H1975
LOC100505570	2.10684e-06	0.210983	TGFb	H1975		ARL6IP1	0.00593127	0.108876	HGF	H1975
TRIM54	3.1813e-05	0.210981	TGFb	H1975		CCDC38	0.00594575	0.112863	HGF	H1975
SNX24	4.19228e-06	0.210968	TGFb	H1975		ST6GALNAC4	0.00598967	-0.0978943	HGF	H1975
PAFAH1B1	0.000120891	0.210613	TGFb	H1975		HERC2P2	0.00599631	-0.1151	HGF	H1975
ZNF697	9.00608e-07	0.210584	TGFb	H1975		ERVV-2	0.00599685	-0.105973	HGF	H1975
VGLL4	6.37176e-07	0.210582	TGFb	H1975		DAP3	0.00599709	0.0905955	HGF	H1975
NA	1.32723e-05	0.210344	TGFb	H1975		CCDC18-AS1	0.00601075	-0.198852	HGF	H1975
AGTRAP	1.37616e-06	0.21015	TGFb	H1975		RENBP	0.00601075	-0.139743	HGF	H1975
FRYL	6.09577e-07	0.210148	TGFb	H1975		TPBG	0.00601141	-0.088498	HGF	H1975
CYP26B1	2.25409e-05	0.210104	TGFb	H1975		FAAP100	0.00602575	-0.0989232	HGF	H1975
ARPC1A	1.61988e-06	0.210047	TGFb	H1975		CAMKK1	0.00602678	-0.0820689	HGF	H1975
PSMB7	5.87509e-06	0.209434	TGFb	H1975		FTSJ2	0.00602678	-0.100421	HGF	H1975
PYGO1	9.73896e-07	0.209235	TGFb	H1975		HAS3	0.00603087	-0.0836446	HGF	H1975
FLJ42393	6.32285e-05	0.209189	TGFb	H1975		LOC400997	0.00603933	-0.112922	HGF	H1975
C7orf73	1.16375e-05	0.209069	TGFb	H1975		LOC101927145	0.00603933	0.106992	HGF	H1975
MAP2	2.13444e-05	0.209041	TGFb	H1975		CRTC1	0.00603933	-0.114075	HGF	H1975
GPR180	8.76777e-05	0.209032	TGFb	H1975		DALRD3	0.00604861	-0.0962548	HGF	H1975
CEP295NL	2.61055e-06	0.208973	TGFb	H1975		ZIC2	0.00604861	0.124027	HGF	H1975
UBXN7	5.79977e-07	0.208938	TGFb	H1975		TFPI	0.00605351	0.103172	HGF	H1975
MYO7B	1.25682e-06	0.208848	TGFb	H1975		DHX33	0.00605474	0.0888703	HGF	H1975
MIR3064	4.48233e-05	0.208257	TGFb	H1975		CCDC112	0.00605612	0.0878609	HGF	H1975
VPS13B	9.58563e-07	0.208204	TGFb	H1975		GRPR	0.00606858	0.117143	HGF	H1975
C5orf28	0.000138306	0.208162	TGFb	H1975		ZNF211	0.00608498	-0.123996	HGF	H1975
CYTH3	9.06463e-06	0.208071	TGFb	H1975		IRAK2	0.00608498	0.0792796	HGF	H1975
FAM127A	0.000180147	0.207872	TGFb	H1975		OR6K6	0.00610371	-0.104012	HGF	H1975
FGFR1	4.3859e-05	0.207754	TGFb	H1975		LAMP3	0.00610371	-0.112753	HGF	H1975
GLP2R	1.3093e-05	0.207687	TGFb	H1975		WARS2	0.00610371	-0.0939171	HGF	H1975
ERC1	1.64861e-06	0.207594	TGFb	H1975		LOC100132356	0.00610371	-0.094352	HGF	H1975
CPNE2	4.49996e-06	0.207406	TGFb	H1975		RTTN	0.00612347	0.0996972	HGF	H1975
UBA6-AS1	0.000219096	0.207386	TGFb	H1975		EIF4H	0.00612347	-0.12602	HGF	H1975
PHF11	2.79392e-05	0.207228	TGFb	H1975		EML5	0.00614435	0.0805996	HGF	H1975
PLEKHG3	4.07221e-06	0.207138	TGFb	H1975		SAT2	0.00614485	-0.109994	HGF	H1975
BOD1L1	4.78099e-05	0.207071	TGFb	H1975		SUSD2	0.00614889	-0.0885776	HGF	H1975
DIRC2	1.45399e-06	0.206897	TGFb	H1975		TOB1	0.00616553	-0.100089	HGF	H1975
DEGS1	1.11907e-06	0.206762	TGFb	H1975		BTBD19	0.00616787	-0.0917158	HGF	H1975
SREK1IP1	0.000409446	0.206753	TGFb	H1975		UCN2	0.00616819	0.0945771	HGF	H1975
YOD1	6.43872e-05	0.206722	TGFb	H1975		KCNQ5-IT1	0.00616819	0.122059	HGF	H1975
EXOC5	6.39937e-06	0.206531	TGFb	H1975		CES1P1	0.00616819	0.122335	HGF	H1975
EIF4EBP1	8.06494e-06	0.206506	TGFb	H1975		HMG20B	0.00616819	-0.106758	HGF	H1975
SNORD116-29	6.49734e-05	0.206384	TGFb	H1975		CCDC163P	0.00616819	-0.108899	HGF	H1975
UBE2H	2.14509e-06	0.206367	TGFb	H1975		RBM15B	0.00616819	-0.115468	HGF	H1975
EPC1	2.64975e-06	0.206088	TGFb	H1975		ZNF93	0.00616819	0.0924348	HGF	H1975
PLXNA3	3.61626e-06	0.206078	TGFb	H1975		L2HGDH	0.00616819	-0.188662	HGF	H1975
LOC101928464	2.24737e-05	0.205753	TGFb	H1975		CIRBP	0.00616819	-0.205626	HGF	H1975
SMARCAL1	1.58195e-06	0.205751	TGFb	H1975		CEP290	0.00616819	0.106227	HGF	H1975
MIR4295	9.94853e-07	0.205555	TGFb	H1975		SIMC1	0.00617573	0.0789769	HGF	H1975
HSPB1	0.000212273	0.205541	TGFb	H1975		CREBL2	0.00618466	-0.145508	HGF	H1975
ZNF765	0.000507717	0.205532	TGFb	H1975		STARD4	0.00618583	-0.109429	HGF	H1975
ORMDL2	1.89529e-06	0.205449	TGFb	H1975		NUDT19	0.00618838	-0.0967856	HGF	H1975
SATB2	1.63599e-06	0.205374	TGFb	H1975		NPRL3	0.00619517	0.0866409	HGF	H1975
CACNA1B	1.59367e-05	0.205307	TGFb	H1975		ZFAND1	0.00620349	0.191357	HGF	H1975
PLEKHG4	2.50009e-06	0.205135	TGFb	H1975		CARS	0.00620349	0.141466	HGF	H1975
MIR505	9.31182e-05	0.204775	TGFb	H1975		SPATA2	0.00620531	-0.128225	HGF	H1975
ZCCHC14	8.95073e-06	0.20475	TGFb	H1975		CCT8	0.00621871	0.102329	HGF	H1975
PCDHB14	2.19942e-05	0.204693	TGFb	H1975		PCDHGB2	0.00621969	0.0985709	HGF	H1975
ETNK2	6.78954e-06	0.204692	TGFb	H1975		IGHV3-16	0.0062254	-0.156391	HGF	H1975
RRAGC	1.42322e-05	0.204619	TGFb	H1975		MAP2K5	0.0062281	0.158899	HGF	H1975
NINL	1.63481e-06	0.204536	TGFb	H1975		SNAR-G1	0.0062281	0.12101	HGF	H1975
ADH5	1.9654e-05	0.204478	TGFb	H1975		CPNE7	0.00623249	-0.108182	HGF	H1975
NA	8.16573e-05	0.204027	TGFb	H1975		ACOT4	0.00624862	0.104362	HGF	H1975
LOC101929709	3.74077e-06	0.203823	TGFb	H1975		APBA3	0.00624862	-0.0964623	HGF	H1975
MFSD12	8.20641e-07	0.203798	TGFb	H1975		PCDHGA6	0.00625806	0.108708	HGF	H1975
CCR1	1.82688e-06	0.203631	TGFb	H1975		RPS14	0.00629545	-0.0951278	HGF	H1975
SAMD9L	2.06681e-05	0.203405	TGFb	H1975		LOC389765	0.00629591	-0.171221	HGF	H1975
ARHGAP10	8.99356e-06	0.203365	TGFb	H1975		AHCYL1	0.00630503	-0.0793617	HGF	H1975
ZNF836	1.12121e-06	0.203351	TGFb	H1975		MYOZ1	0.00631133	-0.0979924	HGF	H1975
NCKAP1	4.80879e-06	0.203292	TGFb	H1975		ZNF71	0.00632677	-0.127002	HGF	H1975
RNASE4	1.11305e-06	0.203269	TGFb	H1975		LOC100505570	0.00632677	0.0974986	HGF	H1975
NA	3.91537e-06	0.203035	TGFb	H1975		PLD2	0.00632677	-0.0939762	HGF	H1975
SNORD114-12	8.07924e-05	0.202929	TGFb	H1975		VAV3	0.00632683	-0.0797788	HGF	H1975
PRSS3	1.32758e-06	0.202763	TGFb	H1975		LOC100506403	0.00634633	0.0949107	HGF	H1975
NFAT5	9.36783e-06	0.202745	TGFb	H1975		OR2M7	0.00634633	0.212128	HGF	H1975
MIR1250	6.39383e-06	0.202739	TGFb	H1975		MAN2B2	0.00636374	-0.0811714	HGF	H1975
STARD13-AS	1.88606e-05	0.202494	TGFb	H1975		OGT	0.0063641	-0.09298	HGF	H1975
C10orf76	6.30424e-06	0.202399	TGFb	H1975		THAP1	0.00637087	0.110154	HGF	H1975
ZNF114	6.14494e-06	0.202189	TGFb	H1975		TWF1	0.00637926	0.0968602	HGF	H1975
DOCK7	5.02604e-06	0.202092	TGFb	H1975		TMEM254	0.00639763	-0.134066	HGF	H1975
KIDINS220	3.53261e-06	0.201854	TGFb	H1975		ATP6V1C2	0.0064021	-0.0781019	HGF	H1975
SRGAP2B	4.11863e-06	0.20164	TGFb	H1975		ZNF253	0.00641442	0.174922	HGF	H1975
PLS3	8.3306e-06	0.201613	TGFb	H1975		DOCK11	0.00644252	-0.10429	HGF	H1975
SFXN3	4.25167e-06	0.201457	TGFb	H1975		COPE	0.00644252	0.0969076	HGF	H1975
YKT6	4.80879e-06	0.201305	TGFb	H1975		CECR5-AS1	0.00644252	-0.0969197	HGF	H1975
ADAM20	8.96729e-06	0.201268	TGFb	H1975		NOP10	0.00644252	0.0780869	HGF	H1975
PPP2R5B	1.56356e-05	0.201228	TGFb	H1975		ADGRA3	0.00644252	0.0923302	HGF	H1975
NA	0.000201068	0.201128	TGFb	H1975		MRPL53	0.00644252	-0.0985591	HGF	H1975
PSMD1	1.91656e-06	0.201089	TGFb	H1975		MIR924HG	0.00644252	0.120111	HGF	H1975
IGKV1-17	0.000219698	0.200944	TGFb	H1975		PROSC	0.00644252	-0.113512	HGF	H1975
SMG1P3	0.000220877	0.200847	TGFb	H1975		MMP1	0.00644252	-0.13609	HGF	H1975
PCDHA10	1.92845e-05	0.200806	TGFb	H1975		SLC25A18	0.00645263	-0.0989567	HGF	H1975
C10orf113	0.000251113	0.200756	TGFb	H1975		MRPS15	0.0064723	0.0868559	HGF	H1975
APLP2	3.22922e-06	0.200624	TGFb	H1975		GNPTAB	0.00647409	-0.0809714	HGF	H1975
EGFR	4.88839e-06	0.200398	TGFb	H1975		MIR513B	0.0064759	-0.0802993	HGF	H1975
DLGAP1-AS1	2.03115e-06	0.200365	TGFb	H1975		C10orf76	0.0064759	0.0919016	HGF	H1975
CHFR	7.55478e-06	0.199933	TGFb	H1975		SNHG19	0.00648643	-0.129019	HGF	H1975
IRF7	1.74803e-05	0.199657	TGFb	H1975		SPDEF	0.00648643	-0.134779	HGF	H1975
ARF4	2.76499e-05	0.199606	TGFb	H1975		KDM3B	0.00649129	-0.10633	HGF	H1975
SOS2	2.54141e-06	0.199573	TGFb	H1975		TRDJ1	0.00649162	0.161841	HGF	H1975
ANKRD52	4.29814e-06	0.199568	TGFb	H1975		DTYMK	0.00652399	0.11823	HGF	H1975
PSAP	4.44668e-06	0.199561	TGFb	H1975		DEFA3	0.00652399	-0.101733	HGF	H1975
SBF2	1.346e-06	0.199488	TGFb	H1975		ZAK	0.00654721	0.127233	HGF	H1975
SLC7A11	2.25419e-06	0.198916	TGFb	H1975		IL1B	0.0065566	-0.149695	HGF	H1975
CYB5R3	2.49037e-05	0.198862	TGFb	H1975		WASH2P	0.00656437	-0.180115	HGF	H1975
TRIM8	7.49247e-07	0.198775	TGFb	H1975		ATAD2	0.00657211	0.0928485	HGF	H1975
SLC33A1	2.33359e-06	0.198652	TGFb	H1975		LYPLA1	0.00657211	0.106523	HGF	H1975
DNM1	5.34612e-05	0.198459	TGFb	H1975		LOC101927418	0.00657211	0.0828534	HGF	H1975
PRDX5	1.61731e-06	0.198455	TGFb	H1975		ZNF524	0.00657508	-0.103098	HGF	H1975
SIK2	1.1916e-06	0.19842	TGFb	H1975		KMT2A	0.00659781	0.0849773	HGF	H1975
NOX5	1.24155e-06	0.198311	TGFb	H1975		ZRANB3	0.00659781	0.118305	HGF	H1975
COL18A1	4.71122e-06	0.198292	TGFb	H1975		SRRD	0.0066042	0.0860414	HGF	H1975
TINAGL1	3.60986e-06	0.198163	TGFb	H1975		LOC729218	0.0066042	-0.0954394	HGF	H1975
ITGA6	1.28548e-06	0.198152	TGFb	H1975		CLMP	0.00661393	0.0949789	HGF	H1975
AGFG1	1.4652e-05	0.198144	TGFb	H1975		RNF19A	0.00662739	-0.0842134	HGF	H1975
PGM3	1.35472e-05	0.198088	TGFb	H1975		TEX36-AS1	0.00662739	-0.114202	HGF	H1975
SNORD97	2.29694e-06	0.198059	TGFb	H1975		LINC01619	0.00664286	0.116025	HGF	H1975
PCDHGA10	3.17233e-06	0.197721	TGFb	H1975		CAMSAP3	0.00665542	-0.0843927	HGF	H1975
GBE1	1.39227e-05	0.197701	TGFb	H1975		DCAF13	0.00665542	-0.134533	HGF	H1975
FAM122C	7.67028e-05	0.197471	TGFb	H1975		PPID	0.00666359	-0.11024	HGF	H1975
SORL1	1.26423e-05	0.197322	TGFb	H1975		C12orf75	0.00668892	0.0846696	HGF	H1975
AAED1	0.000277911	0.197273	TGFb	H1975		MIR4781	0.00668892	-0.113955	HGF	H1975
CAPS2	6.37796e-06	0.197029	TGFb	H1975		SLC16A2	0.00671725	0.0966855	HGF	H1975
TUSC3	5.04913e-06	0.196794	TGFb	H1975		CAPN3	0.00671845	-0.123863	HGF	H1975
TLN2	2.00527e-06	0.196592	TGFb	H1975		BTC	0.00671845	-0.0803044	HGF	H1975
SLC35D2	4.81543e-06	0.196538	TGFb	H1975		TRAJ48	0.00672576	-0.0889755	HGF	H1975
HS3ST3A1	3.33722e-06	0.196488	TGFb	H1975		PCBD2	0.00674879	-0.233827	HGF	H1975
LINC00673	5.8246e-06	0.196389	TGFb	H1975		PLCH1	0.00674993	-0.131308	HGF	H1975
NFIX	5.69011e-06	0.196291	TGFb	H1975		PRR16	0.00675213	0.0859769	HGF	H1975
ZFC3H1	8.78121e-06	0.196217	TGFb	H1975		SYNGR1	0.00675213	-0.112832	HGF	H1975
KIF26B	2.04739e-06	0.196041	TGFb	H1975		LOC101928837	0.00675213	-0.0874208	HGF	H1975
TBC1D23	0.00010282	0.196035	TGFb	H1975		DNPEP	0.00675294	-0.0776031	HGF	H1975
SNORD116-25	0.000124122	0.19599	TGFb	H1975		TMTC3	0.00675294	0.0888701	HGF	H1975
MAP3K4	1.76e-05	0.195899	TGFb	H1975		ZNF70	0.00675379	-0.10722	HGF	H1975
HIF1A	6.36371e-06	0.195798	TGFb	H1975		FUT11	0.00676348	-0.0804077	HGF	H1975
ZDBF2	0.000283233	0.195721	TGFb	H1975		WASH3P	0.00683231	0.161134	HGF	H1975
TMEM254-AS1	1.90399e-06	0.195711	TGFb	H1975		TMEM208	0.00683523	-0.0902174	HGF	H1975
GNB1	2.74023e-05	0.195662	TGFb	H1975		NMNAT2	0.00683943	-0.0914308	HGF	H1975
BBS12	2.16989e-05	0.195544	TGFb	H1975		SPIN1	0.00686447	0.0859272	HGF	H1975
SPATS2	4.26464e-05	0.19554	TGFb	H1975		HOPX	0.00686447	-0.142622	HGF	H1975
CPD	2.50764e-06	0.19537	TGFb	H1975		EFNA1	0.00686447	-0.137972	HGF	H1975
ENTPD4	7.32862e-06	0.195258	TGFb	H1975		NUP188	0.00686447	0.0762811	HGF	H1975
AFF4	8.72551e-06	0.194699	TGFb	H1975		SNORD88B	0.00687145	-0.137457	HGF	H1975
TTC7A	3.00669e-05	0.194265	TGFb	H1975		PTDSS2	0.00687271	-0.116865	HGF	H1975
PARVA	6.07743e-05	0.194078	TGFb	H1975		POLD3	0.00687271	0.0977617	HGF	H1975
EOGT	1.29204e-05	0.19404	TGFb	H1975		UQCC1	0.00687271	-0.0944712	HGF	H1975
EXOC4	3.84471e-05	0.193747	TGFb	H1975		MBIP	0.00687271	-0.0931178	HGF	H1975
AGAP3	1.43221e-05	0.193684	TGFb	H1975		PGM5-AS1	0.00687271	-0.219044	HGF	H1975
BACH1	1.68584e-05	0.193614	TGFb	H1975		PRKAR1A	0.006897	-0.260468	HGF	H1975
GOLGA5	6.08043e-06	0.193426	TGFb	H1975		MIRLET7I	0.00689839	-0.118767	HGF	H1975
INO80C	1.94905e-05	0.193304	TGFb	H1975		TRAV38-2DV8	0.00689839	0.107634	HGF	H1975
NIPSNAP3A	0.000108473	0.193299	TGFb	H1975		SLC30A5	0.00689839	-0.105866	HGF	H1975
RAB7A	1.46507e-05	0.193214	TGFb	H1975		MIR421	0.0069011	0.314611	HGF	H1975
TMED9	1.17749e-05	0.192993	TGFb	H1975		ZNF815P	0.00690115	-0.103537	HGF	H1975
CLDN12	1.88278e-06	0.192945	TGFb	H1975		C4BPB	0.00690194	0.0875591	HGF	H1975
MFNG	4.12368e-06	0.192725	TGFb	H1975		MUC1	0.00690194	-0.0841025	HGF	H1975
PCYT1A	2.5596e-05	0.19264	TGFb	H1975		LRCH1	0.00691082	0.0862933	HGF	H1975
PLEKHG5	8.62268e-06	0.192606	TGFb	H1975		ANKRD20A5P	0.00691082	-0.0780885	HGF	H1975
CCNI	4.45247e-06	0.192552	TGFb	H1975		EXO1	0.00691082	0.111513	HGF	H1975
ARL13B	2.99038e-06	0.192463	TGFb	H1975		HSPH1	0.00691082	-0.0851622	HGF	H1975
ARID1B	5.40673e-06	0.192365	TGFb	H1975		CYP2F1	0.00691752	0.0930079	HGF	H1975
VMP1	3.61772e-06	0.192357	TGFb	H1975		PRR13	0.00693771	-0.093439	HGF	H1975
TYMP	3.78656e-06	0.192323	TGFb	H1975		SNORD127	0.00698499	-0.117633	HGF	H1975
F8A1	3.38701e-05	0.192287	TGFb	H1975		CFAP52	0.00700045	-0.087617	HGF	H1975
TAS2R20	4.5068e-06	0.192276	TGFb	H1975		AIFM3	0.00700408	-0.113032	HGF	H1975
PFDN2	1.43633e-06	0.192276	TGFb	H1975		NBL1	0.00700408	-0.077731	HGF	H1975
PRKD3	8.53846e-06	0.192247	TGFb	H1975		CPB2	0.00700408	-0.0866442	HGF	H1975
PRKAR2A	2.22601e-06	0.192144	TGFb	H1975		MIR3650	0.00700408	0.0951003	HGF	H1975
COPG1	1.91851e-05	0.191995	TGFb	H1975		EMC10	0.00705617	-0.0857466	HGF	H1975
ESAM	2.07469e-05	0.191895	TGFb	H1975		RHPN1	0.0071038	-0.11626	HGF	H1975
MFSD11	6.98512e-05	0.19147	TGFb	H1975		FA2H	0.0071038	-0.121538	HGF	H1975
SEMA5B	6.49512e-06	0.191325	TGFb	H1975		WDR97	0.00710685	-0.0921524	HGF	H1975
ZDHHC17	4.13465e-06	0.191286	TGFb	H1975		VPS9D1-AS1	0.00711457	-0.0931431	HGF	H1975
PDCD6IP	1.4367e-05	0.190975	TGFb	H1975		TGM2	0.00711766	0.091493	HGF	H1975
B3GALNT1	0.000197074	0.190842	TGFb	H1975		AQP5	0.00711833	0.0973012	HGF	H1975
CBR3-AS1	8.92011e-05	0.190732	TGFb	H1975		TRAPPC2B	0.00712509	-0.109045	HGF	H1975
EFR3A	2.51247e-06	0.190684	TGFb	H1975		CCDC159	0.00712577	-0.137161	HGF	H1975
RASD2	1.72893e-05	0.19061	TGFb	H1975		ABCA4	0.00712577	-0.101712	HGF	H1975
ARSA	8.19672e-06	0.190553	TGFb	H1975		CPE	0.00714528	-0.119823	HGF	H1975
PCDHGA8	3.4689e-05	0.190477	TGFb	H1975		PCDHGC5	0.00714528	0.105299	HGF	H1975
LOC100288175	3.57468e-06	0.19045	TGFb	H1975		CYB561	0.00715705	-0.105937	HGF	H1975
GNB5	1.48823e-06	0.190212	TGFb	H1975		BTNL10	0.00717451	0.0940471	HGF	H1975
LOC101060542	0.000319669	0.190115	TGFb	H1975		RMDN3	0.00717451	-0.170311	HGF	H1975
CFL1	5.83881e-05	0.189993	TGFb	H1975		CRTC2	0.00717619	0.0947273	HGF	H1975
IVL	9.1067e-05	0.189937	TGFb	H1975		EVI5	0.00717689	-0.0924719	HGF	H1975
TMEM131	1.48997e-06	0.189688	TGFb	H1975		SFRP5	0.00717689	0.079421	HGF	H1975
COMMD7	4.87037e-06	0.189682	TGFb	H1975		SNORD42A	0.00718073	-0.127542	HGF	H1975
TNPO1	1.28918e-06	0.189567	TGFb	H1975		CHRNB1	0.00718073	0.0881393	HGF	H1975
LIPG	2.78079e-06	0.189369	TGFb	H1975		MAP6D1	0.00723481	-0.0994075	HGF	H1975
PBLD	1.1453e-05	0.189309	TGFb	H1975		PCNX2	0.00725414	0.0754646	HGF	H1975
SLC9B2	2.81076e-06	0.189265	TGFb	H1975		ASAP2	0.00727056	0.121826	HGF	H1975
ATP6V1D	0.000139888	0.189198	TGFb	H1975		RBM8A	0.00727056	-0.10589	HGF	H1975
SS18	1.88606e-05	0.188888	TGFb	H1975		LOC81691	0.00727544	0.086307	HGF	H1975
SPAG7	3.87776e-06	0.188811	TGFb	H1975		RBFOX2	0.00728672	0.0809575	HGF	H1975
SLC36A1	2.52153e-06	0.188732	TGFb	H1975		FBXW2	0.00728672	-0.0922998	HGF	H1975
MMP2	5.83439e-05	0.188621	TGFb	H1975		LINC00622	0.00728672	0.119118	HGF	H1975
RALB	6.84169e-06	0.18841	TGFb	H1975		TTF2	0.00728672	0.0919824	HGF	H1975
PFKFB3	3.0198e-05	0.188356	TGFb	H1975		CLIP2	0.00728672	-0.0990198	HGF	H1975
RBCK1	2.18748e-06	0.188317	TGFb	H1975		TRIM49	0.00728672	-0.079122	HGF	H1975
USP46	2.27957e-06	0.188276	TGFb	H1975		LOC145845	0.00729379	-0.0966376	HGF	H1975
RAB8B	5.91011e-05	0.188217	TGFb	H1975		DIAPH2	0.00730244	0.0894151	HGF	H1975
NHEJ1	3.60749e-06	0.188027	TGFb	H1975		TFAP2A	0.00730244	-0.0845577	HGF	H1975
NA	4.77027e-05	0.188013	TGFb	H1975		LOC101928264	0.00730244	-0.109765	HGF	H1975
PCDHB13	7.38471e-05	0.187959	TGFb	H1975		LINC01579	0.00731281	0.137402	HGF	H1975
PKIG	0.000560353	0.187904	TGFb	H1975		WDYHV1	0.00732287	0.114038	HGF	H1975
ZNF281	1.79301e-05	0.187903	TGFb	H1975		ST5	0.00732287	-0.0905464	HGF	H1975
TBC1D25	1.73536e-06	0.187609	TGFb	H1975		SLC2A6	0.00733177	-0.100192	HGF	H1975
TTLL7	3.52111e-06	0.187448	TGFb	H1975		TCF7L2	0.00733394	0.079314	HGF	H1975
PIN4P1	0.000709436	0.18743	TGFb	H1975		NYNRIN	0.00733766	-0.101028	HGF	H1975
OR8H1	0.000442542	0.187367	TGFb	H1975		CREB3	0.00735136	-0.108547	HGF	H1975
ALOX5AP	0.000340912	0.187365	TGFb	H1975		ARL1	0.00736766	-0.0858609	HGF	H1975
PSD3	7.25276e-06	0.187327	TGFb	H1975		GHITM	0.00738269	0.086687	HGF	H1975
ADTRP	6.19458e-05	0.187031	TGFb	H1975		HMHA1	0.00738269	-0.0814254	HGF	H1975
MTMR9	0.000297612	0.187027	TGFb	H1975		ANGPTL2	0.00738722	0.101845	HGF	H1975
DHX32	2.21473e-06	0.186931	TGFb	H1975		SERINC2	0.00738722	-0.0783633	HGF	H1975
WWC1	3.80147e-06	0.186841	TGFb	H1975		BCKDHA	0.00743642	-0.102097	HGF	H1975
PNMA1	8.11718e-06	0.186376	TGFb	H1975		NAA40	0.00743706	-0.0831516	HGF	H1975
CSH2	0.000970718	0.186232	TGFb	H1975		ANKRD40	0.00743908	0.0750996	HGF	H1975
KCMF1	5.2067e-05	0.186095	TGFb	H1975		HSPA1A	0.00743908	-0.137542	HGF	H1975
GRAMD1A	5.01594e-06	0.185986	TGFb	H1975		LOC100506235	0.00744106	-0.0902251	HGF	H1975
NA	3.2881e-05	0.185983	TGFb	H1975		P4HA1	0.00745823	-0.120317	HGF	H1975
EPB41L2	2.55312e-05	0.185958	TGFb	H1975		DTNB	0.00745823	-0.095592	HGF	H1975
FMNL2	1.86531e-06	0.185846	TGFb	H1975		CYP24A1	0.00745925	0.0996057	HGF	H1975
SH3PXD2A	4.15129e-06	0.185782	TGFb	H1975		ZNF582	0.00745925	0.126094	HGF	H1975
CCDC71L	9.04403e-06	0.185412	TGFb	H1975		ZNF581	0.00745925	-0.0867963	HGF	H1975
MARK3	8.36323e-06	0.185334	TGFb	H1975		PIK3R3	0.00745925	-0.11147	HGF	H1975
PBX3	2.10929e-06	0.185269	TGFb	H1975		C1R	0.00747328	-0.110037	HGF	H1975
SLC35C1	2.20068e-05	0.185055	TGFb	H1975		LOC642852	0.00748194	-0.112907	HGF	H1975
KIF13A	1.99156e-05	0.185038	TGFb	H1975		MR1	0.00749454	-0.0898981	HGF	H1975
NPTXR	1.27542e-05	0.185034	TGFb	H1975		NOX5	0.00750123	0.118227	HGF	H1975
LOC100129550	5.44617e-05	0.18491	TGFb	H1975		ZSCAN5A	0.00750123	-0.0949458	HGF	H1975
MXD1	1.78127e-05	0.184908	TGFb	H1975		TMEM14A	0.0075092	0.0820636	HGF	H1975
ABLIM1	4.88429e-06	0.184845	TGFb	H1975		ARL13B	0.00751023	0.0836104	HGF	H1975
KIAA0368	2.48382e-06	0.184842	TGFb	H1975		RAPGEF1	0.00751297	0.0872976	HGF	H1975
COPB2	3.55988e-06	0.184772	TGFb	H1975		NUP107	0.00751555	0.0938183	HGF	H1975
PTPRB	5.38826e-06	0.184403	TGFb	H1975		PCDHGA5	0.0075198	0.17887	HGF	H1975
SNTA1	5.76355e-05	0.184322	TGFb	H1975		HNRNPR	0.0075198	-0.101942	HGF	H1975
SMAD4	2.06939e-06	0.184149	TGFb	H1975		CHD3	0.0075198	-0.091574	HGF	H1975
RASA3	2.25274e-05	0.184136	TGFb	H1975		RAB11FIP4	0.0075198	-0.106037	HGF	H1975
SMC5-AS1	5.49583e-05	0.184007	TGFb	H1975		SHC1	0.0075523	-0.100744	HGF	H1975
MIR574	5.76733e-05	0.18383	TGFb	H1975		PHF20	0.00756766	-0.0841697	HGF	H1975
HGS	6.77152e-06	0.183711	TGFb	H1975		LOC101927858	0.00761632	-0.124918	HGF	H1975
RBFOX2	5.41892e-05	0.183703	TGFb	H1975		TMEM150A	0.00762936	-0.118215	HGF	H1975
SNORD116-23	9.63668e-05	0.183659	TGFb	H1975		SLC22A18	0.00764055	-0.119753	HGF	H1975
SLC38A2	1.17803e-05	0.183555	TGFb	H1975		LOC101929450	0.00765348	0.132862	HGF	H1975
FNIP1	5.13683e-06	0.183514	TGFb	H1975		TCTA	0.00768059	-0.111577	HGF	H1975
SPPL2A	5.35608e-06	0.1835	TGFb	H1975		PNMA2	0.00768818	-0.0743026	HGF	H1975
ZMYM2	4.66892e-06	0.183455	TGFb	H1975		WFDC3	0.00769164	-0.105938	HGF	H1975
SPOCD1	3.54055e-06	0.183282	TGFb	H1975		CSGALNACT2	0.00769164	0.115352	HGF	H1975
LRRC3	8.95759e-06	0.183271	TGFb	H1975		GLIS2	0.00769164	-0.0802628	HGF	H1975
NA	2.51616e-06	0.183247	TGFb	H1975		IGKV2D-26	0.00769212	-0.0855639	HGF	H1975
MIR637	0.00055398	0.183238	TGFb	H1975		SLC40A1	0.00770313	-0.120478	HGF	H1975
SLC16A12-AS1	4.3277e-05	0.183194	TGFb	H1975		MYL3	0.00770313	0.0829665	HGF	H1975
VASP	3.27003e-06	0.183134	TGFb	H1975		HOXC9	0.00770313	-0.109536	HGF	H1975
LIPT2	3.2117e-06	0.182985	TGFb	H1975		C6orf48	0.00771412	-0.0873073	HGF	H1975
WDR44	4.7033e-06	0.18275	TGFb	H1975		SP140	0.00773491	0.0990512	HGF	H1975
NR2C2	4.63398e-05	0.182699	TGFb	H1975		GBX1	0.00773765	-0.0945336	HGF	H1975
CLTC	5.07692e-06	0.182648	TGFb	H1975		CSNK2A3	0.00773859	0.0959043	HGF	H1975
SLC6A10P	5.15854e-05	0.182444	TGFb	H1975		SNORA55	0.00775006	-0.0863516	HGF	H1975
ABCC9	6.39383e-06	0.182407	TGFb	H1975		BEND2	0.00775883	-0.0915616	HGF	H1975
CHPF2	6.87075e-06	0.18239	TGFb	H1975		C19orf66	0.00778442	-0.0852875	HGF	H1975
MFSD14B	4.50866e-06	0.182327	TGFb	H1975		PTCHD3	0.0077902	0.0803051	HGF	H1975
LYPLAL1	2.13514e-05	0.182297	TGFb	H1975		KCTD5	0.00779022	-0.102427	HGF	H1975
LINC00640	8.61714e-05	0.182249	TGFb	H1975		GATA2	0.00779711	-0.103259	HGF	H1975
RDH11	6.31033e-06	0.182179	TGFb	H1975		TSC22D4	0.00782086	-0.0873491	HGF	H1975
SCARNA5	1.43116e-05	0.182006	TGFb	H1975		ARMCX6	0.00782086	-0.150802	HGF	H1975
HTT	2.54141e-06	0.181801	TGFb	H1975		EMC6	0.00784201	-0.132015	HGF	H1975
JOSD2	5.99406e-06	0.181777	TGFb	H1975		METTL7B	0.00784403	-0.130467	HGF	H1975
KDELR2	2.81817e-05	0.181662	TGFb	H1975		LUCAT1	0.00785555	-0.143389	HGF	H1975
KIAA1841	2.92078e-05	0.181661	TGFb	H1975		PITPNB	0.00789809	0.085967	HGF	H1975
WASF1	5.42687e-05	0.181603	TGFb	H1975		ZNF90	0.00789809	-0.114824	HGF	H1975
GPX8	2.74988e-05	0.181515	TGFb	H1975		FCGR2A	0.00790226	-0.109017	HGF	H1975
ODF2L	6.54339e-06	0.18141	TGFb	H1975		MSH5	0.00790226	0.158564	HGF	H1975
TRIM24	3.62703e-05	0.181367	TGFb	H1975		MBD3L2	0.00793873	0.128962	HGF	H1975
TMBIM6	3.09623e-05	0.181225	TGFb	H1975		NA	0.00795381	-0.0784836	HGF	H1975
GPR21	0.000173626	0.181201	TGFb	H1975		CDC25B	0.00795381	0.0797878	HGF	H1975
TMEM132A	2.031e-05	0.180997	TGFb	H1975		HAUS4	0.00796232	0.112497	HGF	H1975
MKLN1	6.02043e-06	0.18092	TGFb	H1975		MGAT4EP	0.00805184	0.0868461	HGF	H1975
BNIP3L	8.66253e-06	0.180603	TGFb	H1975		INTS7	0.00805515	0.0860793	HGF	H1975
SNORD114-11	2.94192e-05	0.180584	TGFb	H1975		BAG2	0.00805515	0.0828054	HGF	H1975
ANXA2P2	4.14996e-06	0.180583	TGFb	H1975		LOC101927632	0.00807772	-0.108629	HGF	H1975
IMPG2	2.3424e-05	0.180509	TGFb	H1975		TXNL1	0.00808354	0.107019	HGF	H1975
B3GNT9	3.0207e-05	0.180496	TGFb	H1975		LIMD1	0.00810471	-0.147238	HGF	H1975
ACTR2	7.75305e-05	0.180365	TGFb	H1975		KCNAB2	0.00811347	-0.0898201	HGF	H1975
PDGFRB	1.70104e-05	0.180352	TGFb	H1975		SNHG12	0.00811347	-0.140826	HGF	H1975
SNORD114-19	1.39758e-05	0.180348	TGFb	H1975		RALB	0.00812505	-0.0864071	HGF	H1975
SPATA4	3.79688e-06	0.180201	TGFb	H1975		ZSCAN25	0.00813129	-0.0832127	HGF	H1975
KDELR1	2.36692e-05	0.180198	TGFb	H1975		FXR2	0.00813129	-0.0963065	HGF	H1975
SNAP23	3.40653e-06	0.180065	TGFb	H1975		MIR4732	0.00813594	-0.116857	HGF	H1975
LIMD2	3.14847e-05	0.180026	TGFb	H1975		FGFR4	0.00814405	0.0822979	HGF	H1975
ELMOD2	3.88373e-05	0.17996	TGFb	H1975		MCF2L-AS1	0.00814405	-0.0910203	HGF	H1975
C15orf57	2.53594e-05	0.17994	TGFb	H1975		COPZ1	0.00814405	-0.0937142	HGF	H1975
ELOVL1	3.05443e-05	0.179912	TGFb	H1975		SLC29A3	0.0081665	-0.0980613	HGF	H1975
TCIRG1	5.44934e-06	0.179642	TGFb	H1975		DONSON	0.00817443	0.0880238	HGF	H1975
HDLBP	3.54165e-06	0.179529	TGFb	H1975		CDC42BPA	0.00817769	0.0903902	HGF	H1975
UNC13D	4.3579e-05	0.179446	TGFb	H1975		DMRT2	0.00820577	0.0901289	HGF	H1975
PLBD2	5.29198e-06	0.179432	TGFb	H1975		OR6B3	0.00821238	-0.115156	HGF	H1975
RTN2	2.03043e-05	0.179382	TGFb	H1975		LONRF2	0.00821774	-0.0903868	HGF	H1975
BTBD7	7.22282e-06	0.179349	TGFb	H1975		MLKL	0.0082257	0.088208	HGF	H1975
HECW1	0.000183866	0.1793	TGFb	H1975		AKTIP	0.00822676	0.0743578	HGF	H1975
PCBP4	8.65991e-05	0.179174	TGFb	H1975		LINC00963	0.00823446	-0.0810061	HGF	H1975
AP4E1	1.93937e-05	0.17916	TGFb	H1975		SGPP2	0.00824194	-0.097883	HGF	H1975
CORO2B	9.82181e-06	0.178817	TGFb	H1975		SMARCAL1	0.00824551	0.101586	HGF	H1975
GATA6	1.84467e-05	0.178724	TGFb	H1975		NEAT1	0.0082611	-0.209844	HGF	H1975
FRMD6-AS1	0.000464387	0.178693	TGFb	H1975		MIR622	0.00826819	-0.095309	HGF	H1975
MIR137HG	1.73412e-05	0.178529	TGFb	H1975		LINC00675	0.00827667	0.0768021	HGF	H1975
SCARNA7	0.000783458	0.178368	TGFb	H1975		GLI4	0.00827667	-0.0907547	HGF	H1975
NDUFA12	2.50367e-05	0.17832	TGFb	H1975		ARL6IP6	0.00830174	0.0979829	HGF	H1975
UCA1	8.36309e-06	0.178293	TGFb	H1975		MMP14	0.00830257	0.10174	HGF	H1975
PARD6G	0.000295485	0.178114	TGFb	H1975		GART	0.00830257	0.0849806	HGF	H1975
NOTCH2	4.55402e-06	0.178059	TGFb	H1975		AMER1	0.00833062	-0.0912909	HGF	H1975
NREP	2.75761e-05	0.177914	TGFb	H1975		ZNF107	0.00833062	0.138546	HGF	H1975
LOC101929447	0.000382364	0.17778	TGFb	H1975		ZCCHC12	0.00833062	-0.122079	HGF	H1975
TMBIM1	2.36844e-05	0.17768	TGFb	H1975		TMEM41B	0.00833062	-0.108544	HGF	H1975
EIF4G2	0.000490807	0.177646	TGFb	H1975		IGLV1-50	0.00836762	-0.114361	HGF	H1975
RNF168	2.22563e-06	0.177537	TGFb	H1975		RRAGD	0.00839744	-0.111377	HGF	H1975
C5orf49	3.60407e-05	0.177503	TGFb	H1975		POC1A	0.00839744	0.102668	HGF	H1975
N4BP2	5.88003e-05	0.177469	TGFb	H1975		STAU1	0.0084	-0.0733655	HGF	H1975
LOC728392	0.000355913	0.177361	TGFb	H1975		SLC25A45	0.0084	-0.114327	HGF	H1975
GPC4	7.45253e-05	0.177353	TGFb	H1975		ASB9	0.00840155	-0.109184	HGF	H1975
NA	2.35596e-05	0.177222	TGFb	H1975		SMAD1	0.00841326	0.108166	HGF	H1975
KIAA1109	3.19741e-06	0.177207	TGFb	H1975		LRRCC1	0.00841418	0.0945003	HGF	H1975
PPIB	1.97885e-05	0.177078	TGFb	H1975		PMS2P3	0.00842976	-0.108928	HGF	H1975
RPL5	0.000223544	0.176881	TGFb	H1975		UPF1	0.00843081	-0.0875773	HGF	H1975
PLEKHA5	5.78548e-05	0.176698	TGFb	H1975		TRPV1	0.00847237	-0.0880263	HGF	H1975
TAS2R13	7.25325e-05	0.176634	TGFb	H1975		MICAL1	0.00848035	-0.0864344	HGF	H1975
MNT	2.24387e-05	0.17649	TGFb	H1975		UBTD1	0.00848361	-0.084634	HGF	H1975
OSTM1	0.000585969	0.176416	TGFb	H1975		SYNJ2BP	0.00848361	0.0937345	HGF	H1975
TRIP10	2.54141e-06	0.176105	TGFb	H1975		TYMP	0.00848501	-0.098434	HGF	H1975
SLCO3A1	1.49305e-05	0.175958	TGFb	H1975		ECHDC2	0.00849254	-0.127263	HGF	H1975
AP1S1	6.31503e-06	0.175789	TGFb	H1975		MRPL45P2	0.00849254	0.0881864	HGF	H1975
MIR711	0.000376161	0.175695	TGFb	H1975		KIF3C	0.00849802	0.0885472	HGF	H1975
NR1D2	6.2771e-06	0.175555	TGFb	H1975		GMPR	0.00850365	-0.115669	HGF	H1975
MIR548O2	0.000325922	0.17552	TGFb	H1975		C1QA	0.00850365	-0.0821393	HGF	H1975
EPS15	5.78548e-05	0.175472	TGFb	H1975		LOC101927503	0.00850365	0.101093	HGF	H1975
SYNC	0.000192514	0.175196	TGFb	H1975		C20orf166-AS1	0.00850987	0.100842	HGF	H1975
CHML	2.28105e-05	0.175109	TGFb	H1975		NR4A2	0.00850987	-0.0999568	HGF	H1975
ZNF407	2.68523e-06	0.174883	TGFb	H1975		B3GNT7	0.00850987	-0.100453	HGF	H1975
TMEM64	6.01076e-05	0.174853	TGFb	H1975		EEF2KMT	0.00850987	0.107346	HGF	H1975
SNN	0.000201581	0.174816	TGFb	H1975		C2orf69	0.00850987	0.109819	HGF	H1975
DAD1	7.13228e-06	0.17472	TGFb	H1975		UGGT1	0.00852432	0.0772324	HGF	H1975
ANXA4	1.2679e-05	0.174565	TGFb	H1975		CCDC50	0.00852432	0.14696	HGF	H1975
ELOVL5	2.44466e-06	0.174541	TGFb	H1975		PEBP1	0.00852432	-0.105547	HGF	H1975
COPB1	0.000216151	0.174491	TGFb	H1975		OR11H4	0.00852432	-0.0858359	HGF	H1975
MIR4667	0.000657464	0.174416	TGFb	H1975		KATNA1	0.00852432	0.0879425	HGF	H1975
C5orf42	0.00023196	0.174364	TGFb	H1975		ADCK2	0.00853376	0.08153	HGF	H1975
HDGFRP3	8.48706e-06	0.174351	TGFb	H1975		PIP5KL1	0.00854416	-0.135706	HGF	H1975
ARAP2	6.10109e-05	0.17433	TGFb	H1975		AP5Z1	0.00854416	-0.0810859	HGF	H1975
FAM177A1	0.000334825	0.174259	TGFb	H1975		TAF10	0.00857829	-0.0833724	HGF	H1975
RASSF8	9.49893e-05	0.174223	TGFb	H1975		GSDMB	0.00858204	-0.103998	HGF	H1975
MIR431	4.02152e-05	0.174193	TGFb	H1975		LOC100506036	0.00858232	0.0899337	HGF	H1975
BIRC7	1.8122e-05	0.174171	TGFb	H1975		KRTAP19-3	0.00858895	-0.0903317	HGF	H1975
SUMO4	0.00020394	0.174151	TGFb	H1975		CAV1	0.00859392	0.103284	HGF	H1975
MIR365A	0.000577112	0.174009	TGFb	H1975		MIR376A2	0.00859392	0.0953956	HGF	H1975
ACTG1	1.1202e-05	0.173979	TGFb	H1975		ORAI1	0.00861115	-0.0780509	HGF	H1975
DOCK1	7.65125e-06	0.173829	TGFb	H1975		CSNK1D	0.00861438	-0.077633	HGF	H1975
YTHDF1	2.44536e-06	0.173823	TGFb	H1975		MLYCD	0.00864302	-0.0743357	HGF	H1975
DAAM1	2.10711e-05	0.173791	TGFb	H1975		NCBP3	0.00864302	-0.0871673	HGF	H1975
HIVEP2	8.96019e-06	0.173765	TGFb	H1975		LINC00959	0.00864302	-0.118844	HGF	H1975
DDAH1	5.14653e-05	0.173691	TGFb	H1975		DOCK9	0.00864302	-0.075428	HGF	H1975
PSG4	0.000204731	0.173669	TGFb	H1975		GAA	0.00864302	-0.103779	HGF	H1975
RCAN1	7.56466e-06	0.173468	TGFb	H1975		CARD8	0.00864424	0.0837977	HGF	H1975
AGO3	3.31605e-05	0.173113	TGFb	H1975		HNRNPA2B1	0.00864424	-0.0820625	HGF	H1975
UBXN4	1.01504e-05	0.173086	TGFb	H1975		METTL18	0.00865273	0.107051	HGF	H1975
SNORD123	2.7243e-05	0.172917	TGFb	H1975		HIST1H2BK	0.00865273	-0.0876566	HGF	H1975
CPEB4	2.24481e-05	0.172909	TGFb	H1975		THEM6	0.00865883	-0.0806662	HGF	H1975
TBX19	0.00020383	0.172857	TGFb	H1975		LOC653712	0.00865895	-0.101732	HGF	H1975
SLC27A4	1.79055e-05	0.172759	TGFb	H1975		FIGN	0.00868444	0.0823098	HGF	H1975
GPRIN2	7.22213e-05	0.172604	TGFb	H1975		CAPG	0.00868494	-0.137809	HGF	H1975
FGD6	1.34325e-05	0.172598	TGFb	H1975		TRAPPC6A	0.00871102	-0.137619	HGF	H1975
RAB3GAP2	1.33598e-05	0.172556	TGFb	H1975		TLL1	0.00871225	0.0851753	HGF	H1975
SPP1	1.99849e-05	0.172467	TGFb	H1975		PPY	0.00871243	-0.113108	HGF	H1975
CTDSP2	3.29169e-06	0.172417	TGFb	H1975		ZDHHC1	0.00871321	-0.0891954	HGF	H1975
HK1	8.75599e-06	0.172395	TGFb	H1975		LOC400958	0.00872065	-0.0835597	HGF	H1975
FLJ42627	0.000958704	0.172375	TGFb	H1975		RPA3	0.00872123	0.132631	HGF	H1975
REPS2	0.000643409	0.172325	TGFb	H1975		ANKRD30BL	0.00872556	-0.0912078	HGF	H1975
GRB10	2.71127e-05	0.172294	TGFb	H1975		GPRIN2	0.00872896	-0.0892908	HGF	H1975
PTBP3	1.64408e-05	0.172201	TGFb	H1975		CXXC5	0.00873822	-0.0964151	HGF	H1975
PARP8	9.08427e-06	0.172189	TGFb	H1975		LINC01503	0.00873869	-0.0952916	HGF	H1975
ZBTB41	0.000139714	0.172149	TGFb	H1975		LOC101928595	0.00873869	0.101172	HGF	H1975
PCDHB18P	5.16277e-05	0.172136	TGFb	H1975		FBXW5	0.00873869	-0.0968946	HGF	H1975
DAPK3	0.000251785	0.172107	TGFb	H1975		NAT6	0.00875133	0.0854518	HGF	H1975
STXBP5	2.46058e-05	0.171966	TGFb	H1975		CYBRD1	0.00875133	-0.114584	HGF	H1975
VPS53	1.44233e-05	0.171914	TGFb	H1975		MSMO1	0.00875133	-0.120289	HGF	H1975
GAD1	9.04626e-05	0.171829	TGFb	H1975		LCE2B	0.0087703	0.0809545	HGF	H1975
PCDHB9	6.96641e-06	0.171776	TGFb	H1975		PEX6	0.0087703	-0.0963264	HGF	H1975
MGC12916	0.00058966	0.171602	TGFb	H1975		SERINC5	0.00879479	-0.0780306	HGF	H1975
PKM	2.78847e-05	0.171484	TGFb	H1975		TRIO	0.00879479	0.0893941	HGF	H1975
LOC101927481	0.000241464	0.17146	TGFb	H1975		EZR	0.00880412	-0.0906589	HGF	H1975
MED13	3.42397e-06	0.171305	TGFb	H1975		MIR2467	0.00880412	0.0769009	HGF	H1975
ZSWIM8	5.47517e-05	0.170339	TGFb	H1975		TARBP1	0.00880412	0.0875283	HGF	H1975
FUT10	2.78307e-05	0.17032	TGFb	H1975		RNASE8	0.00880412	0.0979676	HGF	H1975
PGAP1	1.92581e-05	0.170266	TGFb	H1975		PRSS22	0.00880412	0.0905442	HGF	H1975
BAMBI	1.2389e-05	0.170234	TGFb	H1975		ATE1-AS1	0.00880536	-0.104732	HGF	H1975
CSNK2A2	1.16375e-05	0.170051	TGFb	H1975		RPL32P3	0.00882285	-0.0916818	HGF	H1975
FAM127C	7.46708e-06	0.170024	TGFb	H1975		RTFDC1	0.00882799	-0.131159	HGF	H1975
FAM228B	9.3573e-05	0.169943	TGFb	H1975		ZNF320	0.0088457	-0.121827	HGF	H1975
SCARNA6	9.31182e-05	0.169884	TGFb	H1975		C9orf47	0.00884827	-0.130544	HGF	H1975
NUMB	5.71908e-06	0.169883	TGFb	H1975		UBE2A	0.00885481	-0.0860009	HGF	H1975
EDIL3	2.53553e-05	0.169863	TGFb	H1975		GOLM1	0.00887575	-0.0939143	HGF	H1975
STAM2	2.48451e-05	0.16984	TGFb	H1975		DCAF15	0.00887575	0.0855343	HGF	H1975
MIR4671	3.4689e-05	0.16977	TGFb	H1975		NUP214	0.00891115	0.0775168	HGF	H1975
POGZ	1.73114e-05	0.169743	TGFb	H1975		ACTN4	0.00891758	-0.0786975	HGF	H1975
HDX	0.000159979	0.169741	TGFb	H1975		C9orf131	0.00893855	-0.088629	HGF	H1975
IPO5	6.20229e-05	0.169661	TGFb	H1975		PA2G4P4	0.00893855	0.121486	HGF	H1975
SLC38A7	5.04943e-06	0.169504	TGFb	H1975		GATB	0.00895302	0.0929102	HGF	H1975
PATJ	6.83489e-06	0.169494	TGFb	H1975		NAALADL2	0.00895302	-0.133233	HGF	H1975
SNORD116-20	0.000916532	0.169214	TGFb	H1975		ZXDB	0.00895425	0.12044	HGF	H1975
ZNF365	4.33038e-05	0.169146	TGFb	H1975		PFDN4	0.00896078	0.0959745	HGF	H1975
WDR19	1.60333e-05	0.169115	TGFb	H1975		HADHB	0.00898204	-0.0986293	HGF	H1975
ABHD4	1.61038e-05	0.169025	TGFb	H1975		HLA-DRB1	0.00898204	-0.0987394	HGF	H1975
NPTN	1.84131e-05	0.168919	TGFb	H1975		EBF2	0.00898204	-0.0800265	HGF	H1975
LINC00702	8.02815e-05	0.168838	TGFb	H1975		ORAI3	0.00898956	-0.145267	HGF	H1975
EXOC2	3.97968e-05	0.168685	TGFb	H1975		MIR3123	0.00900361	-0.0803586	HGF	H1975
ACBD3	7.1199e-06	0.168609	TGFb	H1975		MEIOB	0.00900554	0.127419	HGF	H1975
MDGA1	1.54993e-05	0.168607	TGFb	H1975		LOC100130357	0.0090319	-0.0820323	HGF	H1975
HIST1H1T	6.314e-05	0.168583	TGFb	H1975		ZNF674-AS1	0.0090319	-0.106786	HGF	H1975
NA	0.000963087	0.168531	TGFb	H1975		ALDH5A1	0.0090472	-0.109309	HGF	H1975
GBP3	0.000183424	0.168531	TGFb	H1975		IER5	0.00906911	-0.108094	HGF	H1975
CAPZB	9.70715e-06	0.168384	TGFb	H1975		OR10G3	0.00907576	-0.0880172	HGF	H1975
PRSS23	2.84037e-05	0.168363	TGFb	H1975		STS	0.00907821	-0.0953088	HGF	H1975
CAMSAP1	3.68886e-06	0.168141	TGFb	H1975		PLPP1	0.00908212	-0.095792	HGF	H1975
MAGI3	1.12185e-05	0.168023	TGFb	H1975		GPR19	0.00908212	0.103831	HGF	H1975
NA	7.55592e-05	0.167927	TGFb	H1975		CDCP1	0.0091124	0.102635	HGF	H1975
SPAG4	1.98803e-05	0.16786	TGFb	H1975		HAMP	0.0091169	0.125795	HGF	H1975
UBQLN2	1.52387e-05	0.167717	TGFb	H1975		SAMD10	0.00911929	-0.0764193	HGF	H1975
IDH3G	1.38626e-05	0.167693	TGFb	H1975		NA	0.00912989	-0.124562	HGF	H1975
SNORA41	0.000150372	0.167596	TGFb	H1975		FRK	0.00914163	-0.0898806	HGF	H1975
SNORD114-26	5.452e-05	0.16723	TGFb	H1975		TGM1	0.00915136	0.0806613	HGF	H1975
LOC340113	1.93581e-05	0.167066	TGFb	H1975		DDB2	0.00917961	0.10772	HGF	H1975
ZKSCAN1	1.29437e-05	0.167041	TGFb	H1975		HOMER2	0.00917961	0.0994208	HGF	H1975
TRIM64	3.91406e-05	0.166952	TGFb	H1975		DLEU7	0.00917961	0.07751	HGF	H1975
SPTLC1	1.98344e-05	0.166935	TGFb	H1975		ERP27	0.00919538	-0.0882688	HGF	H1975
PJA1	0.000171567	0.166631	TGFb	H1975		SNORA11C	0.00920412	-0.0734561	HGF	H1975
P4HA1	9.14246e-05	0.166572	TGFb	H1975		LOC100506885	0.00921807	-0.148096	HGF	H1975
CXCR5	2.74842e-05	0.166561	TGFb	H1975		YY1	0.00922637	-0.107038	HGF	H1975
MACF1	5.82297e-06	0.166549	TGFb	H1975		BACH2	0.00924491	0.097365	HGF	H1975
EBI3	1.26243e-05	0.166532	TGFb	H1975		FAM221B	0.00924491	0.0914643	HGF	H1975
TARS	3.61706e-06	0.166337	TGFb	H1975		ZNF827	0.00926236	0.0917387	HGF	H1975
PRKACB	0.000129499	0.166332	TGFb	H1975		MIR548O2	0.00926921	0.151806	HGF	H1975
HMGCS1	4.96338e-06	0.166274	TGFb	H1975		GPNMB	0.00927228	-0.0953749	HGF	H1975
VCP	1.4367e-05	0.166261	TGFb	H1975		RREB1	0.00927228	-0.0954298	HGF	H1975
OST4	8.35403e-06	0.165945	TGFb	H1975		PALLD	0.00931976	0.0814755	HGF	H1975
PIK3CA	2.07543e-05	0.165888	TGFb	H1975		LOC100128531	0.00932641	-0.0915884	HGF	H1975
LRRC41	1.35937e-05	0.165863	TGFb	H1975		OR1Q1	0.0093739	-0.0785649	HGF	H1975
CHMP4C	6.87075e-06	0.165843	TGFb	H1975		LOC100128325	0.0093739	0.0897928	HGF	H1975
KPNA4	8.31923e-05	0.165787	TGFb	H1975		GPAT4	0.00939402	-0.0830345	HGF	H1975
RALGAPB	4.1427e-06	0.165418	TGFb	H1975		TMEM198B	0.00940732	-0.0952171	HGF	H1975
IL1RAPL1	7.36066e-05	0.165325	TGFb	H1975		ATP11AUN	0.00941179	0.114598	HGF	H1975
RNF138P1	0.000334149	0.165208	TGFb	H1975		NECTIN2	0.00942456	-0.10133	HGF	H1975
TERC	3.37211e-05	0.165208	TGFb	H1975		POTED	0.00944606	-0.0756786	HGF	H1975
KCNK6	2.24987e-05	0.165205	TGFb	H1975		ZNF736	0.00945849	-0.129163	HGF	H1975
CHRNB1	5.88003e-06	0.165187	TGFb	H1975		ADGRE5	0.00945849	0.0916871	HGF	H1975
ZBTB40	1.11803e-05	0.165037	TGFb	H1975		TCF25	0.00946168	-0.0903715	HGF	H1975
WDR47	7.96657e-05	0.164938	TGFb	H1975		SNRNP40	0.00946685	0.0932276	HGF	H1975
MGAT4B	8.36323e-06	0.164898	TGFb	H1975		TXNDC8	0.0094688	-0.0776859	HGF	H1975
GDI1	8.72551e-06	0.164625	TGFb	H1975		HMGN1	0.0094814	-0.119368	HGF	H1975
VPS41	6.6498e-06	0.164586	TGFb	H1975		LOC101928389	0.00950211	0.132667	HGF	H1975
ATG9A	1.12653e-05	0.164537	TGFb	H1975		DTD2	0.00955789	-0.139334	HGF	H1975
FRMPD3	1.81576e-05	0.164207	TGFb	H1975		PBX3	0.00955898	0.0759914	HGF	H1975
GNPAT	6.1302e-05	0.163927	TGFb	H1975		ALDH18A1	0.00955931	-0.0952637	HGF	H1975
HEG1	1.33529e-05	0.163895	TGFb	H1975		SLC43A1	0.00960619	0.0750615	HGF	H1975
MPZL1	1.1277e-05	0.163869	TGFb	H1975		PDDC1	0.00961324	-0.0758716	HGF	H1975
MIR548J	0.000855821	0.163804	TGFb	H1975		CLSTN1	0.00961324	0.077983	HGF	H1975
XPOT	6.34946e-05	0.163757	TGFb	H1975		TOM1L2	0.0096134	-0.072822	HGF	H1975
TUBB2A	0.000121773	0.163644	TGFb	H1975		FTH1	0.00961487	-0.15975	HGF	H1975
RNF24	9.02093e-06	0.163576	TGFb	H1975		WDR37	0.00962857	-0.0790681	HGF	H1975
ARSK	1.87636e-05	0.163508	TGFb	H1975		USP7	0.00962857	-0.0773181	HGF	H1975
MIR4540	0.00088891	0.163454	TGFb	H1975		TMEM35	0.00962857	-0.0882031	HGF	H1975
RPS6KA6	6.50018e-05	0.163353	TGFb	H1975		FAM19A5	0.00965886	0.0776362	HGF	H1975
ZBTB1	0.000124096	0.162974	TGFb	H1975		ANAPC1	0.00969794	0.0740798	HGF	H1975
NBAS	5.5256e-06	0.162943	TGFb	H1975		UTP11	0.00969794	-0.114625	HGF	H1975
MIR1908	0.000135719	0.162923	TGFb	H1975		SNX33	0.00969961	-0.0933898	HGF	H1975
C11orf63	2.5671e-05	0.162869	TGFb	H1975		HMOX1	0.00969961	0.0814436	HGF	H1975
KMT2C	1.18304e-05	0.162648	TGFb	H1975		MIS18BP1	0.00969961	0.115682	HGF	H1975
ANXA6	3.52172e-05	0.162576	TGFb	H1975		MIR302C	0.00970813	0.104867	HGF	H1975
GRAP	3.34246e-05	0.162279	TGFb	H1975		LRRC37A4P	0.00972907	0.139105	HGF	H1975
BIRC2	3.52875e-05	0.162101	TGFb	H1975		RAPSN	0.00973283	-0.0929496	HGF	H1975
SPAG9	1.35892e-05	0.162007	TGFb	H1975		GALNT2	0.00976518	-0.0868192	HGF	H1975
MGEA5	0.00023329	0.161964	TGFb	H1975		PAF1	0.00976818	0.0816001	HGF	H1975
PPP1R9B	0.000409276	0.161825	TGFb	H1975		RPL36	0.00979409	-0.129764	HGF	H1975
ANXA3	6.81391e-06	0.161694	TGFb	H1975		NUDT9P1	0.00979409	-0.0855661	HGF	H1975
LRRFIP1	6.66289e-05	0.161656	TGFb	H1975		ATRIP	0.00979409	0.0891137	HGF	H1975
ZSWIM3	6.89646e-05	0.161261	TGFb	H1975		MYBPC2	0.00979409	-0.0892324	HGF	H1975
HBA1	0.000117073	0.161135	TGFb	H1975		LOC646471	0.00979409	-0.145467	HGF	H1975
GALNT18	2.27911e-05	0.160931	TGFb	H1975		CENPW	0.00979409	0.114268	HGF	H1975
IL13RA1	6.99079e-05	0.160878	TGFb	H1975		LOC729083	0.00979657	-0.0725482	HGF	H1975
GRPR	0.000370251	0.16084	TGFb	H1975		CAMK2N1	0.00979657	-0.0929306	HGF	H1975
SPECC1	1.21528e-05	0.160838	TGFb	H1975		LPIN3	0.00979657	-0.0733105	HGF	H1975
SPTAN1	2.81018e-05	0.160711	TGFb	H1975		BRCA1	0.00979657	0.114213	HGF	H1975
C1orf101	4.21626e-05	0.160696	TGFb	H1975		LLGL2	0.00979657	-0.133055	HGF	H1975
LOC285638	4.61149e-06	0.160694	TGFb	H1975		HSBP1L1	0.0098278	-0.0862144	HGF	H1975
GPATCH2L	1.51656e-05	0.160682	TGFb	H1975		LINC01476	0.00982788	0.0858654	HGF	H1975
CAPG	0.00020273	0.160416	TGFb	H1975		MZF1-AS1	0.00982788	-0.0835493	HGF	H1975
ING4	2.00892e-05	0.160398	TGFb	H1975		TMEM55B	0.00982788	-0.116217	HGF	H1975
SNORD114-14	0.000214627	0.160356	TGFb	H1975		TLR4	0.0098345	-0.0882545	HGF	H1975
INSIG1	4.01112e-05	0.160112	TGFb	H1975		DENND6A	0.00983843	0.117	HGF	H1975
CCDC82	1.27459e-05	0.160051	TGFb	H1975		DVL1	0.00983843	0.0806575	HGF	H1975
MIR532	2.98341e-05	0.160047	TGFb	H1975		UBXN2B	0.0098429	-0.105035	HGF	H1975
MGC45922	0.000112851	0.160042	TGFb	H1975		BAIAP2-AS1	0.00985671	-0.102899	HGF	H1975
TLR1	8.76087e-05	0.159933	TGFb	H1975		NOTCH3	0.00985671	-0.110227	HGF	H1975
IGHV1-2	0.000187973	0.159847	TGFb	H1975		FST	0.00994124	0.0792063	HGF	H1975
C16orf62	7.63096e-06	0.159842	TGFb	H1975		SESN3	0.00994158	-0.0975549	HGF	H1975
SENP7	0.000290561	0.15982	TGFb	H1975		EXOSC6	0.00994494	-0.0996758	HGF	H1975
INPPL1	6.29262e-05	0.159764	TGFb	H1975		ADAP2	0.00995727	-0.0824121	HGF	H1975
PICALM	2.67253e-05	0.159692	TGFb	H1975		P2RY2	0.00995727	-0.0809009	HGF	H1975
ALKBH8	0.000215858	0.159683	TGFb	H1975		PRR7	0.00995727	-0.0895635	HGF	H1975
LOC101929461	3.30631e-05	0.159549	TGFb	H1975		NME3	0.0099576	-0.103219	HGF	H1975
DGCR2	7.80751e-05	0.159492	TGFb	H1975		SNORD116-10	0.00995974	-0.120422	HGF	H1975
LINC00960	3.60488e-05	0.159426	TGFb	H1975		NA	0.00995974	0.113381	HGF	H1975
PRRC2C	6.84169e-06	0.159253	TGFb	H1975		LOC101928238	0.00996134	-0.132087	HGF	H1975
USB1	0.000107645	0.159137	TGFb	H1975		LRRC72	0.00996134	-0.0802428	HGF	H1975
DKFZP586I1420	0.000465888	0.159111	TGFb	H1975		HSD17B12	0.0099917	-0.0819058	HGF	H1975
PLCB3	3.68966e-05	0.159106	TGFb	H1975		C15orf41	0.0099917	0.0774446	HGF	H1975
DERL2	4.27176e-05	0.159069	TGFb	H1975		PKN3	0.0099917	0.075377	HGF	H1975
PCNX4	1.37289e-05	0.159044	TGFb	H1975		VPS33A	0.00999705	-0.0866533	HGF	H1975
PNPLA3	3.22518e-05	0.1589	TGFb	H1975		TMEM178A	0.000945322	-0.110988	HGF	H1975
S100A6	9.46966e-06	0.158855	TGFb	H1975		SSSCA1-AS1	0.000874744	-0.115315	HGF	H1975
ESYT1	6.07474e-06	0.158819	TGFb	H1975		SMPD1	0.000867145	-0.11573	HGF	H1975
SOAT1	3.51851e-05	0.158746	TGFb	H1975		TSPAN17	0.000677175	-0.115775	HGF	H1975
LOC400756	2.03659e-05	0.158717	TGFb	H1975		LYSMD1	0.00088774	-0.11589	HGF	H1975
FCHSD2	9.51119e-05	0.158614	TGFb	H1975		OGFOD3	0.000694754	-0.121357	HGF	H1975
AQP7P1	0.00014958	0.158532	TGFb	H1975		TTC3P1	0.000719442	-0.121467	HGF	H1975
ZSWIM1	6.88918e-06	0.158519	TGFb	H1975		ZNF454	0.000785916	-0.121863	HGF	H1975
KDSR	4.66877e-05	0.158518	TGFb	H1975		MIR4653	0.000929068	-0.121872	HGF	H1975
HSPA5	1.70443e-05	0.158402	TGFb	H1975		ASS1	0.000536766	-0.122379	HGF	H1975
SCARNA3	1.9032e-05	0.158284	TGFb	H1975		OTOS	0.000615287	-0.122637	HGF	H1975
ARL2BP	0.000101471	0.158017	TGFb	H1975		ARHGEF26-AS1	0.000747684	-0.123186	HGF	H1975
PDE4D	1.89446e-05	0.158001	TGFb	H1975		PIGM	0.000659863	-0.124002	HGF	H1975
ARFGEF1	6.49869e-06	0.157975	TGFb	H1975		TRABD	0.000652481	-0.124098	HGF	H1975
CKAP4	0.000462579	0.157934	TGFb	H1975		GGT8P	0.000644384	-0.124379	HGF	H1975
AMPD3	9.10274e-05	0.157932	TGFb	H1975		EHD2	0.000651246	-0.125205	HGF	H1975
BPHL	0.000133534	0.157893	TGFb	H1975		ITGB8	0.00094588	-0.125216	HGF	H1975
RBM27	8.83403e-06	0.157805	TGFb	H1975		TMEM30A	0.00070721	-0.125808	HGF	H1975
FYN	3.16009e-05	0.157728	TGFb	H1975		SGSM2	0.000716201	-0.125853	HGF	H1975
SEL1L	3.0813e-05	0.157607	TGFb	H1975		MUC20	0.000935637	-0.126356	HGF	H1975
IBTK	8.45826e-06	0.157595	TGFb	H1975		RASAL2-AS1	0.000513402	-0.126984	HGF	H1975
SERPINA3	4.38271e-05	0.157549	TGFb	H1975		HGSNAT	0.000536435	-0.127303	HGF	H1975
LEFTY2	9.59892e-06	0.157344	TGFb	H1975		AHCYL2	0.000513402	-0.127389	HGF	H1975
C12orf49	2.3961e-05	0.1573	TGFb	H1975		ABO	0.00059644	-0.127452	HGF	H1975
PHF20L1	5.67838e-05	0.157145	TGFb	H1975		DNTTIP1	0.00048481	-0.127544	HGF	H1975
EXT1	4.92901e-06	0.156943	TGFb	H1975		SLC22A18AS	0.000644384	-0.128126	HGF	H1975
DENND6A	0.00017455	0.15685	TGFb	H1975		SLC22A31	0.000755534	-0.128391	HGF	H1975
EVA1A	0.000255579	0.156837	TGFb	H1975		SLC27A1	0.000891899	-0.129307	HGF	H1975
IL18BP	0.000198346	0.156835	TGFb	H1975		LINC01255	0.000960313	-0.129421	HGF	H1975
ZNF469	1.15876e-05	0.156728	TGFb	H1975		GABARAPL2	0.0006	-0.129815	HGF	H1975
TBXA2R	7.23497e-05	0.156637	TGFb	H1975		PLA2G6	0.000979994	-0.129991	HGF	H1975
GAS6-AS2	2.09003e-05	0.156359	TGFb	H1975		FHOD1	0.000540894	-0.130002	HGF	H1975
RHOC	0.000266994	0.156205	TGFb	H1975		C16orf89	0.000748913	-0.130134	HGF	H1975
LHFPL3-AS1	0.000484031	0.155948	TGFb	H1975		PPP1R13B	0.000499108	-0.132086	HGF	H1975
MIR551B	0.000723154	0.155696	TGFb	H1975		ATP6V1D	0.000673332	-0.132254	HGF	H1975
SEC61G	0.000329534	0.15561	TGFb	H1975		EIF3J-AS1	0.000712961	-0.132411	HGF	H1975
DNAJB6	7.68137e-05	0.1556	TGFb	H1975		TCF23	0.000774307	-0.133131	HGF	H1975
LINC00894	0.000304518	0.155319	TGFb	H1975		GSTA4	0.000888237	-0.133567	HGF	H1975
NMB	3.54178e-05	0.155297	TGFb	H1975		IPCEF1	0.000537108	-0.133682	HGF	H1975
C7orf60	2.24987e-05	0.155207	TGFb	H1975		HEG1	0.000651246	-0.133889	HGF	H1975
ATL1	0.000114677	0.155151	TGFb	H1975		ATP6V0E2-AS1	0.000915699	-0.133953	HGF	H1975
SNORD116-26	1.84296e-05	0.155097	TGFb	H1975		LOC101929284	0.000748561	-0.134415	HGF	H1975
CMIP	1.12041e-05	0.155081	TGFb	H1975		MTCH1	0.000632046	-0.134426	HGF	H1975
NRIP3	0.000143539	0.154956	TGFb	H1975		HDGF	0.000596624	-0.134849	HGF	H1975
TMEM18	1.46507e-05	0.15482	TGFb	H1975		ANAPC16	0.000747101	-0.134861	HGF	H1975
MIR127	0.000112301	0.154811	TGFb	H1975		TRDJ3	0.000633667	-0.135264	HGF	H1975
CTSK	0.000197171	0.154783	TGFb	H1975		KHDRBS1	0.000375385	-0.135448	HGF	H1975
PPP1R21	9.83218e-05	0.154677	TGFb	H1975		HSPA1B	0.000567705	-0.135567	HGF	H1975
SSR3	0.000386858	0.154613	TGFb	H1975		TRIP6	0.000598903	-0.135837	HGF	H1975
AMPD2	0.000256194	0.154605	TGFb	H1975		KCNG2	0.000597392	-0.135847	HGF	H1975
MED14	7.45088e-06	0.154596	TGFb	H1975		FOXO4	0.000475533	-0.136165	HGF	H1975
ATP9A	0.000385994	0.154518	TGFb	H1975		FKBP11	0.000612826	-0.136448	HGF	H1975
KBTBD2	1.39378e-05	0.154421	TGFb	H1975		ACP5	0.000673332	-0.136461	HGF	H1975
ZNF706	2.63415e-05	0.154417	TGFb	H1975		ARFGAP2	0.000513402	-0.136652	HGF	H1975
RND1	3.66823e-05	0.154313	TGFb	H1975		HEXIM1	0.000714732	-0.136764	HGF	H1975
IGKJ3	4.75883e-05	0.154131	TGFb	H1975		PCDH7	0.000577538	-0.137112	HGF	H1975
GBF1	1.07339e-05	0.154114	TGFb	H1975		GGT7	0.000804874	-0.137213	HGF	H1975
RAB6A	6.67082e-05	0.154097	TGFb	H1975		GLYR1	0.000567823	-0.137435	HGF	H1975
RASAL2	7.89987e-06	0.154039	TGFb	H1975		ZNF445	0.000427324	-0.137532	HGF	H1975
NA	0.000888034	0.153906	TGFb	H1975		SQSTM1	0.000768662	-0.137695	HGF	H1975
GPRIN1	6.47996e-06	0.1539	TGFb	H1975		NCMAP	0.000673332	-0.137744	HGF	H1975
RGAG1	0.000167244	0.153807	TGFb	H1975		P2RY6	0.000989371	-0.138007	HGF	H1975
MAP4	7.22998e-05	0.153769	TGFb	H1975		FAM21FP	0.000785916	-0.138214	HGF	H1975
ARSI	3.67507e-05	0.153664	TGFb	H1975		RNU6-83P	0.000678053	-0.138399	HGF	H1975
PITPNM3	5.41908e-06	0.153647	TGFb	H1975		PDIA5	0.000946835	-0.138914	HGF	H1975
BEND6	0.000189186	0.153577	TGFb	H1975		LAMB2	0.000456992	-0.138977	HGF	H1975
MIR628	0.000576359	0.153455	TGFb	H1975		SLC22A23	0.000343176	-0.139453	HGF	H1975
TBC1D22B	2.85125e-05	0.153382	TGFb	H1975		FER1L6-AS2	0.000272292	-0.13964	HGF	H1975
S1PR5	5.67543e-05	0.153186	TGFb	H1975		PC	0.00090754	-0.140174	HGF	H1975
DCTN5	2.48229e-05	0.153113	TGFb	H1975		PITPNM1	0.00048429	-0.140578	HGF	H1975
NBEA	1.04978e-05	0.153055	TGFb	H1975		IGFBP2	0.00048481	-0.140798	HGF	H1975
FAM227A	0.000507858	0.153032	TGFb	H1975		ZNF154	0.000533088	-0.140861	HGF	H1975
DYRK1B	2.7679e-05	0.153013	TGFb	H1975		BNIPL	0.000532173	-0.140944	HGF	H1975
FBXO30	1.57672e-05	0.152965	TGFb	H1975		CFLAR	0.000427324	-0.141167	HGF	H1975
COPE	2.28607e-05	0.152964	TGFb	H1975		ARHGEF19	0.00072977	-0.141285	HGF	H1975
LINC01572	1.41924e-05	0.152816	TGFb	H1975		VKORC1L1	0.000257723	-0.141918	HGF	H1975
SNORD114-30	0.000165759	0.152745	TGFb	H1975		HPN	0.000891899	-0.14202	HGF	H1975
PCDHB10	0.000694805	0.152736	TGFb	H1975		ENTPD3	0.000673549	-0.142022	HGF	H1975
ACP7	0.000178464	0.15265	TGFb	H1975		ZBTB11-AS1	0.00041557	-0.142044	HGF	H1975
TSC1	2.1358e-05	0.152559	TGFb	H1975		TRAJ44	0.000293462	-0.142247	HGF	H1975
CACNA1H	9.11978e-05	0.15233	TGFb	H1975		ITPA	0.000693853	-0.142485	HGF	H1975
ZNF702P	2.96033e-05	0.152232	TGFb	H1975		SEC24B-AS1	0.000383467	-0.14253	HGF	H1975
ST7-OT4	0.000520663	0.152161	TGFb	H1975		ARHGEF5	0.000373163	-0.143358	HGF	H1975
MCOLN3	0.00043532	0.152148	TGFb	H1975		BAK1	0.00053647	-0.143512	HGF	H1975
NCK2	2.35596e-05	0.152058	TGFb	H1975		MIR345	0.000643582	-0.143571	HGF	H1975
HN1L	4.88122e-05	0.151963	TGFb	H1975		SMARCD3	0.000513402	-0.1436	HGF	H1975
PIWIL4	0.000687651	0.151954	TGFb	H1975		TMEM164	0.000851932	-0.143754	HGF	H1975
TMEM214	9.49577e-06	0.151863	TGFb	H1975		PIGO	0.000519674	-0.143819	HGF	H1975
DUSP11	1.71915e-05	0.151821	TGFb	H1975		SLC25A26	0.000257571	-0.143895	HGF	H1975
ARHGEF28	1.91312e-05	0.151759	TGFb	H1975		MAN2B1	0.000357634	-0.144064	HGF	H1975
LAMA3	1.28978e-05	0.151756	TGFb	H1975		ASB16-AS1	0.000335012	-0.144712	HGF	H1975
VPS35	5.0705e-05	0.151606	TGFb	H1975		ADORA1	0.000777218	-0.144874	HGF	H1975
ATXN3	0.000177626	0.151393	TGFb	H1975		ALDH1L1	0.000346486	-0.14506	HGF	H1975
ZFYVE26	4.60009e-05	0.15137	TGFb	H1975		LTBP3	0.000859232	-0.145635	HGF	H1975
USP22	3.57387e-05	0.151205	TGFb	H1975		AGPAT3	0.000568404	-0.14567	HGF	H1975
ZNF474	0.000257367	0.150907	TGFb	H1975		MAN1A2	0.000378797	-0.145897	HGF	H1975
WDR11	0.000143886	0.150835	TGFb	H1975		TAPBP	0.000261372	-0.146419	HGF	H1975
OSBP2	2.60901e-05	0.150746	TGFb	H1975		SNHG20	0.000653569	-0.14644	HGF	H1975
SLC25A24	6.53378e-05	0.150669	TGFb	H1975		SLC46A1	0.000274844	-0.146443	HGF	H1975
CUX1	1.46655e-05	0.150594	TGFb	H1975		ZNF550	0.000714732	-0.147163	HGF	H1975
GS1-124K5,11	0.000542212	0.150525	TGFb	H1975		LRRC6	0.000598903	-0.1472	HGF	H1975
ZNF264	1.0347e-05	0.150492	TGFb	H1975		LRG1	0.000548647	-0.147918	HGF	H1975
OR6B3	4.85448e-05	0.150477	TGFb	H1975		TMEM86A	0.000684538	-0.147964	HGF	H1975
GMIP	8.30149e-05	0.150398	TGFb	H1975		ADCY7	0.000609557	-0.147986	HGF	H1975
NEK10	0.000396997	0.150349	TGFb	H1975		SNHG3	0.000513402	-0.14825	HGF	H1975
WDR66	4.38973e-05	0.150303	TGFb	H1975		EIF4E2	0.00039839	-0.148264	HGF	H1975
ATXN1	4.63867e-05	0.150255	TGFb	H1975		UBAP1L	0.000280963	-0.148288	HGF	H1975
LOC101928219	0.000304649	0.150007	TGFb	H1975		FXYD3	0.000227894	-0.148389	HGF	H1975
LINC00973	3.75363e-05	0.149974	TGFb	H1975		ACADVL	0.000201445	-0.14839	HGF	H1975
GNA15	4.74037e-05	0.149925	TGFb	H1975		ZNF467	0.000472609	-0.148562	HGF	H1975
ZNF846	0.000102123	0.149898	TGFb	H1975		SDR16C5	0.000542122	-0.148781	HGF	H1975
RCOR1	5.4239e-05	0.149809	TGFb	H1975		LRRC59	0.00048481	-0.148977	HGF	H1975
CCSER2	1.9994e-05	0.149766	TGFb	H1975		EPHX1	0.000375212	-0.149044	HGF	H1975
CLCN5	0.000124938	0.149501	TGFb	H1975		REEP6	0.000539872	-0.149208	HGF	H1975
ARHGAP1	3.23973e-05	0.149481	TGFb	H1975		SPARC	0.000221013	-0.149252	HGF	H1975
SUSD4	7.30571e-05	0.149352	TGFb	H1975		SMIM4	0.000355458	-0.149258	HGF	H1975
ITPKC	5.70687e-05	0.149271	TGFb	H1975		ADORA2A	0.000467163	-0.14926	HGF	H1975
GHITM	4.79909e-05	0.149254	TGFb	H1975		ACSS1	0.000524369	-0.149281	HGF	H1975
KIAA0430	7.89116e-06	0.14916	TGFb	H1975		NIPSNAP1	0.000284882	-0.149284	HGF	H1975
ZNF207	3.35893e-05	0.149088	TGFb	H1975		GLMP	0.000568404	-0.149597	HGF	H1975
UBTD1	3.92232e-05	0.149026	TGFb	H1975		LOC100652758	0.000755534	-0.149658	HGF	H1975
TRPC4AP	7.05147e-06	0.148878	TGFb	H1975		SCNN1A	0.000383035	-0.149897	HGF	H1975
STXBP5-AS1	1.11803e-05	0.148843	TGFb	H1975		SUMF2	0.000460913	-0.150269	HGF	H1975
HMGCR	1.60307e-05	0.148798	TGFb	H1975		SNORA70	0.000999948	-0.151181	HGF	H1975
TMEM181	5.78501e-05	0.148779	TGFb	H1975		IFITM10	0.000201693	-0.151192	HGF	H1975
LINC01272	2.69246e-05	0.148424	TGFb	H1975		HCAR3	0.000329879	-0.151299	HGF	H1975
CCDC3	0.000388212	0.148305	TGFb	H1975		MORN1	0.000499913	-0.151307	HGF	H1975
RPS6KA2-IT1	0.000130099	0.147949	TGFb	H1975		ELF3	0.000965485	-0.151328	HGF	H1975
MSRB3	0.000611735	0.147932	TGFb	H1975		GRIK2	0.000804874	-0.151815	HGF	H1975
KIAA1107	0.000228452	0.147883	TGFb	H1975		PEX11B	0.000561586	-0.15218	HGF	H1975
TPD52L2	9.41552e-05	0.147727	TGFb	H1975		TMEM242	0.000427324	-0.152313	HGF	H1975
MALAT1	0.000172594	0.147638	TGFb	H1975		C3	0.000513402	-0.152441	HGF	H1975
IGFN1	3.05408e-05	0.147358	TGFb	H1975		PLTP	0.000565174	-0.153028	HGF	H1975
PCDHGA6	0.000409657	0.147322	TGFb	H1975		ALAD	0.000513402	-0.15313	HGF	H1975
RPS13	0.000716648	0.147308	TGFb	H1975		CSNK1G2	0.000293462	-0.153288	HGF	H1975
CANX	0.000164344	0.147172	TGFb	H1975		ACSL5	0.000531899	-0.153604	HGF	H1975
CDKN1C	0.00017101	0.147138	TGFb	H1975		TBC1D10A	0.000401977	-0.154325	HGF	H1975
TNKS	0.000114973	0.146881	TGFb	H1975		WASH1	0.000797117	-0.154817	HGF	H1975
MIR2682	0.000215572	0.146843	TGFb	H1975		ZCCHC24	0.000620291	-0.155217	HGF	H1975
ZCCHC6	3.60488e-05	0.146806	TGFb	H1975		ASAH1	0.000427324	-0.155557	HGF	H1975
RPN1	1.05007e-05	0.14679	TGFb	H1975		TMUB1	0.00059651	-0.155613	HGF	H1975
CD58	0.000179848	0.146773	TGFb	H1975		RAB27B	0.000177832	-0.155683	HGF	H1975
RASEF	2.79949e-05	0.14675	TGFb	H1975		CITED2	0.000714732	-0.155711	HGF	H1975
RNF2	0.000147291	0.146735	TGFb	H1975		NUDC	0.000175064	-0.155745	HGF	H1975
CSNK2A3	3.73406e-05	0.14673	TGFb	H1975		SMIM10	0.00037847	-0.155747	HGF	H1975
PPM1A	9.06072e-06	0.146667	TGFb	H1975		LOC100652768	0.000678053	-0.155876	HGF	H1975
FLG-AS1	2.81335e-05	0.146649	TGFb	H1975		SLC12A2	0.00086676	-0.155911	HGF	H1975
EGF	2.77469e-05	0.146621	TGFb	H1975		ACSL3	0.000227894	-0.155933	HGF	H1975
SCMH1	0.000113826	0.146491	TGFb	H1975		DPM3	0.000341592	-0.156326	HGF	H1975
LOC100287896	0.000477714	0.14641	TGFb	H1975		POR	0.000720895	-0.156394	HGF	H1975
CTTN	4.86787e-05	0.14635	TGFb	H1975		MIR4678	0.000246645	-0.156423	HGF	H1975
LOC100996437	0.000598556	0.146204	TGFb	H1975		MIR1246	0.000596624	-0.156443	HGF	H1975
GNAQ	0.000764634	0.146085	TGFb	H1975		PXMP4	0.00017483	-0.157144	HGF	H1975
TOM1	0.000301419	0.145913	TGFb	H1975		RHOV	0.00077014	-0.157494	HGF	H1975
GDAP2	8.34669e-05	0.145877	TGFb	H1975		LOC100289561	0.000475533	-0.157958	HGF	H1975
ARRDC3	4.39683e-05	0.145838	TGFb	H1975		HIST1H4H	0.000287052	-0.158042	HGF	H1975
SESTD1	2.76507e-05	0.145723	TGFb	H1975		ESRRA	0.000635143	-0.158525	HGF	H1975
ATP5J2	0.000325882	0.145682	TGFb	H1975		EPS8L1	0.000177832	-0.159598	HGF	H1975
RNF103	2.91736e-05	0.145681	TGFb	H1975		NR2F1	0.000361124	-0.159657	HGF	H1975
ITPR2	5.61434e-05	0.145676	TGFb	H1975		GABRE	0.000320769	-0.159904	HGF	H1975
HERC3	0.000249455	0.145666	TGFb	H1975		LRP5	0.000983334	-0.160293	HGF	H1975
THEMIS2	2.16214e-05	0.145628	TGFb	H1975		TRIB2	0.000519061	-0.160338	HGF	H1975
CLIC3	3.76414e-05	0.145476	TGFb	H1975		TBC1D2	0.000673549	-0.160468	HGF	H1975
[truncated: 8,618 more rows]
