# Supplementary material for: TGFβ-induced cytoskeletal remodeling mediates elevation of cell stiffness and invasiveness in NSCLC
Source: Sci Rep. 2019 May 21;9:7667. doi: 10.1038/s41598-019-43409-x (PMC6529472; doi:10.1038/s41598-019-43409-x)
Supplement: Supplementary file 4 — Supplementary Table S3 [file 41598_2019_43409_MOESM4_ESM.xlsx]

## Sheet: Sheet1
Supplementary Table S3. ntology enrichment of differentially expressed genes in the non-small cell lung cancer cell line H1975 24h after treatment with TGF or HGF.
GO category	GO ID	GO descr.	FD rate	treatment	cell line	effect
GO:BP	GO:0009653	anatomical structure morphogenesis	1.08e-18	TGFb 24h	H1975	upreg.
GO:BP	GO:0001944	vasculature development	2.12e-18	TGFb 24h	H1975	upreg.
GO:BP	GO:0030154	cell differentiation	2.12e-18	TGFb 24h	H1975	upreg.
GO:BP	GO:0001568	blood vessel development	3.53e-18	TGFb 24h	H1975	upreg.
GO:BP	GO:0072358	cardiovascular system development	1.91e-17	TGFb 24h	H1975	upreg.
GO:BP	GO:0072359	circulatory system development	1.91e-17	TGFb 24h	H1975	upreg.
GO:BP	GO:0048869	cellular developmental process	1.21e-16	TGFb 24h	H1975	upreg.
GO:BP	GO:0048518	positive regulation of biological process	2.07e-16	TGFb 24h	H1975	upreg.
GO:BP	GO:0009888	tissue development	2.18e-16	TGFb 24h	H1975	upreg.
GO:BP	GO:0040011	locomotion	6.3e-16	TGFb 24h	H1975	upreg.
GO:BP	GO:0048646	anatomical structure formation involved in morphogenesis	7.94e-16	TGFb 24h	H1975	upreg.
GO:BP	GO:0048514	blood vessel morphogenesis	5.58e-15	TGFb 24h	H1975	upreg.
GO:BP	GO:0030198	extracellular matrix organization	1.26e-14	TGFb 24h	H1975	upreg.
GO:BP	GO:0007154	cell communication	1.78e-14	TGFb 24h	H1975	upreg.
GO:BP	GO:0010646	regulation of cell communication	3.32e-14	TGFb 24h	H1975	upreg.
GO:BP	GO:0023052	signaling	3.87e-14	TGFb 24h	H1975	upreg.
GO:BP	GO:0000904	cell morphogenesis involved in differentiation	4.19e-14	TGFb 24h	H1975	upreg.
GO:BP	GO:0006928	movement of cell or subcellular component	4.19e-14	TGFb 24h	H1975	upreg.
GO:BP	GO:0007165	signal transduction	4.19e-14	TGFb 24h	H1975	upreg.
GO:BP	GO:0048731	system development	4.22e-14	TGFb 24h	H1975	upreg.
GO:BP	GO:0048522	positive regulation of cellular process	4.24e-14	TGFb 24h	H1975	upreg.
GO:BP	GO:0044700	single organism signaling	5.42e-14	TGFb 24h	H1975	upreg.
GO:BP	GO:0030334	regulation of cell migration	1.13e-13	TGFb 24h	H1975	upreg.
GO:BP	GO:2000145	regulation of cell motility	1.32e-13	TGFb 24h	H1975	upreg.
GO:BP	GO:0009966	regulation of signal transduction	1.38e-13	TGFb 24h	H1975	upreg.
GO:BP	GO:0048468	cell development	1.97e-13	TGFb 24h	H1975	upreg.
GO:BP	GO:0007155	cell adhesion	2.85e-13	TGFb 24h	H1975	upreg.
GO:BP	GO:0023051	regulation of signaling	3.1e-13	TGFb 24h	H1975	upreg.
GO:BP	GO:2000026	regulation of multicellular organismal development	3.16e-13	TGFb 24h	H1975	upreg.
GO:BP	GO:0051270	regulation of cellular component movement	4.64e-13	TGFb 24h	H1975	upreg.
GO:BP	GO:0051094	positive regulation of developmental process	5.82e-13	TGFb 24h	H1975	upreg.
GO:BP	GO:0007166	cell surface receptor signaling pathway	8.56e-13	TGFb 24h	H1975	upreg.
GO:BP	GO:0050793	regulation of developmental process	9.43e-13	TGFb 24h	H1975	upreg.
GO:BP	GO:0030029	actin filament-based process	1.5e-12	TGFb 24h	H1975	upreg.
GO:BP	GO:0001525	angiogenesis	3.37e-12	TGFb 24h	H1975	upreg.
GO:BP	GO:0040012	regulation of locomotion	3.37e-12	TGFb 24h	H1975	upreg.
GO:BP	GO:0060429	epithelium development	4.07e-12	TGFb 24h	H1975	upreg.
GO:BP	GO:0006935	chemotaxis	6.24e-12	TGFb 24h	H1975	upreg.
GO:BP	GO:0051128	regulation of cellular component organization	7e-12	TGFb 24h	H1975	upreg.
GO:BP	GO:0022008	neurogenesis	1.44e-11	TGFb 24h	H1975	upreg.
GO:BP	GO:0030036	actin cytoskeleton organization	1.76e-11	TGFb 24h	H1975	upreg.
GO:BP	GO:0009893	positive regulation of metabolic process	2.3e-11	TGFb 24h	H1975	upreg.
GO:BP	GO:0016477	cell migration	2.77e-11	TGFb 24h	H1975	upreg.
GO:BP	GO:0048699	generation of neurons	2.9e-11	TGFb 24h	H1975	upreg.
GO:BP	GO:0007275	multicellular organismal development	3.09e-11	TGFb 24h	H1975	upreg.
GO:BP	GO:0022603	regulation of anatomical structure morphogenesis	4.53e-11	TGFb 24h	H1975	upreg.
GO:BP	GO:0009605	response to external stimulus	7.29e-11	TGFb 24h	H1975	upreg.
GO:BP	GO:0045595	regulation of cell differentiation	7.29e-11	TGFb 24h	H1975	upreg.
GO:BP	GO:0032502	developmental process	9.49e-11	TGFb 24h	H1975	upreg.
GO:BP	GO:0030030	cell projection organization	1.13e-10	TGFb 24h	H1975	upreg.
GO:BP	GO:0051674	localization of cell	1.26e-10	TGFb 24h	H1975	upreg.
GO:BP	GO:0048870	cell motility	1.31e-10	TGFb 24h	H1975	upreg.
GO:BP	GO:0044767	single-organism developmental process	1.41e-10	TGFb 24h	H1975	upreg.
GO:BP	GO:0032989	cellular component morphogenesis	2.42e-10	TGFb 24h	H1975	upreg.
GO:BP	GO:0051716	cellular response to stimulus	2.51e-10	TGFb 24h	H1975	upreg.
GO:BP	GO:0051239	regulation of multicellular organismal process	2.81e-10	TGFb 24h	H1975	upreg.
GO:BP	GO:0048856	anatomical structure development	3.08e-10	TGFb 24h	H1975	upreg.
GO:BP	GO:0009611	response to wounding	3.21e-10	TGFb 24h	H1975	upreg.
GO:BP	GO:0048583	regulation of response to stimulus	3.21e-10	TGFb 24h	H1975	upreg.
GO:BP	GO:0000902	cell morphogenesis	6.74e-10	TGFb 24h	H1975	upreg.
GO:BP	GO:0048519	negative regulation of biological process	1.06e-09	TGFb 24h	H1975	upreg.
GO:BP	GO:0045597	positive regulation of cell differentiation	1.17e-09	TGFb 24h	H1975	upreg.
GO:BP	GO:0032879	regulation of localization	1.39e-09	TGFb 24h	H1975	upreg.
GO:BP	GO:0030335	positive regulation of cell migration	2.03e-09	TGFb 24h	H1975	upreg.
GO:BP	GO:0007399	nervous system development	2.05e-09	TGFb 24h	H1975	upreg.
GO:BP	GO:0031175	neuron projection development	3.38e-09	TGFb 24h	H1975	upreg.
GO:BP	GO:0016043	cellular component organization	4.35e-09	TGFb 24h	H1975	upreg.
GO:BP	GO:0042060	wound healing	4.35e-09	TGFb 24h	H1975	upreg.
GO:BP	GO:0022604	regulation of cell morphogenesis	4.5e-09	TGFb 24h	H1975	upreg.
GO:BP	GO:0007167	enzyme linked receptor protein signaling pathway	5.88e-09	TGFb 24h	H1975	upreg.
GO:BP	GO:0031325	positive regulation of cellular metabolic process	6.67e-09	TGFb 24h	H1975	upreg.
GO:BP	GO:0048523	negative regulation of cellular process	7.06e-09	TGFb 24h	H1975	upreg.
GO:BP	GO:0048513	organ development	8.07e-09	TGFb 24h	H1975	upreg.
GO:BP	GO:0007411	axon guidance	8.08e-09	TGFb 24h	H1975	upreg.
GO:BP	GO:0048812	neuron projection morphogenesis	9.34e-09	TGFb 24h	H1975	upreg.
GO:BP	GO:0050896	response to stimulus	9.48e-09	TGFb 24h	H1975	upreg.
GO:BP	GO:0010647	positive regulation of cell communication	1.3e-08	TGFb 24h	H1975	upreg.
GO:BP	GO:0048667	cell morphogenesis involved in neuron differentiation	1.31e-08	TGFb 24h	H1975	upreg.
GO:BP	GO:0010604	positive regulation of macromolecule metabolic process	1.57e-08	TGFb 24h	H1975	upreg.
GO:BP	GO:0031589	cell-substrate adhesion	1.69e-08	TGFb 24h	H1975	upreg.
GO:BP	GO:0051240	positive regulation of multicellular organismal process	1.79e-08	TGFb 24h	H1975	upreg.
GO:BP	GO:0042127	regulation of cell proliferation	2.1e-08	TGFb 24h	H1975	upreg.
GO:BP	GO:0048729	tissue morphogenesis	2.15e-08	TGFb 24h	H1975	upreg.
GO:BP	GO:0051272	positive regulation of cellular component movement	2.15e-08	TGFb 24h	H1975	upreg.
GO:BP	GO:0051130	positive regulation of cellular component organization	3.17e-08	TGFb 24h	H1975	upreg.
GO:BP	GO:0007010	cytoskeleton organization	3.31e-08	TGFb 24h	H1975	upreg.
GO:BP	GO:0040017	positive regulation of locomotion	3.7e-08	TGFb 24h	H1975	upreg.
GO:BP	GO:0007229	integrin-mediated signaling pathway	4.25e-08	TGFb 24h	H1975	upreg.
GO:BP	GO:0060284	regulation of cell development	4.39e-08	TGFb 24h	H1975	upreg.
GO:BP	GO:0009967	positive regulation of signal transduction	4.57e-08	TGFb 24h	H1975	upreg.
GO:BP	GO:0009887	organ morphogenesis	6.22e-08	TGFb 24h	H1975	upreg.
GO:BP	GO:1902531	regulation of intracellular signal transduction	6.22e-08	TGFb 24h	H1975	upreg.
GO:BP	GO:0051179	localization	8.35e-08	TGFb 24h	H1975	upreg.
GO:BP	GO:0007409	axonogenesis	8.95e-08	TGFb 24h	H1975	upreg.
GO:BP	GO:0048584	positive regulation of response to stimulus	1.14e-07	TGFb 24h	H1975	upreg.
GO:BP	GO:0048666	neuron development	1.19e-07	TGFb 24h	H1975	upreg.
GO:BP	GO:0035556	intracellular signal transduction	1.23e-07	TGFb 24h	H1975	upreg.
GO:BP	GO:0001704	formation of primary germ layer	1.38e-07	TGFb 24h	H1975	upreg.
GO:BP	GO:0031344	regulation of cell projection organization	1.98e-07	TGFb 24h	H1975	upreg.
GO:BP	GO:0042221	response to chemical	2.3e-07	TGFb 24h	H1975	upreg.
GO:BP	GO:0030182	neuron differentiation	2.46e-07	TGFb 24h	H1975	upreg.
GO:BP	GO:0061564	axon development	2.7e-07	TGFb 24h	H1975	upreg.
GO:BP	GO:0043067	regulation of programmed cell death	3.19e-07	TGFb 24h	H1975	upreg.
GO:BP	GO:0023056	positive regulation of signaling	3.9e-07	TGFb 24h	H1975	upreg.
GO:BP	GO:0044707	single-multicellular organism process	4.82e-07	TGFb 24h	H1975	upreg.
GO:BP	GO:0032501	multicellular organismal process	5.14e-07	TGFb 24h	H1975	upreg.
GO:BP	GO:0042981	regulation of apoptotic process	5.14e-07	TGFb 24h	H1975	upreg.
GO:BP	GO:0007160	cell-matrix adhesion	5.35e-07	TGFb 24h	H1975	upreg.
GO:BP	GO:0009790	embryo development	6.33e-07	TGFb 24h	H1975	upreg.
GO:BP	GO:0050789	regulation of biological process	8.59e-07	TGFb 24h	H1975	upreg.
GO:BP	GO:0007178	transmembrane receptor protein serine/threonine kinase signaling pathway	8.78e-07	TGFb 24h	H1975	upreg.
GO:BP	GO:0002064	epithelial cell development	1.34e-06	TGFb 24h	H1975	upreg.
GO:BP	GO:0035295	tube development	1.47e-06	TGFb 24h	H1975	upreg.
GO:BP	GO:0051247	positive regulation of protein metabolic process	1.6e-06	TGFb 24h	H1975	upreg.
GO:BP	GO:0009892	negative regulation of metabolic process	1.64e-06	TGFb 24h	H1975	upreg.
GO:BP	GO:0010975	regulation of neuron projection development	1.74e-06	TGFb 24h	H1975	upreg.
GO:BP	GO:0032270	positive regulation of cellular protein metabolic process	1.77e-06	TGFb 24h	H1975	upreg.
GO:BP	GO:0031324	negative regulation of cellular metabolic process	2.3e-06	TGFb 24h	H1975	upreg.
GO:BP	GO:0032990	cell part morphogenesis	2.44e-06	TGFb 24h	H1975	upreg.
GO:BP	GO:0007369	gastrulation	2.49e-06	TGFb 24h	H1975	upreg.
GO:BP	GO:0030155	regulation of cell adhesion	2.5e-06	TGFb 24h	H1975	upreg.
GO:BP	GO:0048858	cell projection morphogenesis	2.5e-06	TGFb 24h	H1975	upreg.
GO:BP	GO:0070848	response to growth factor	2.61e-06	TGFb 24h	H1975	upreg.
GO:BP	GO:0048585	negative regulation of response to stimulus	2.65e-06	TGFb 24h	H1975	upreg.
GO:BP	GO:0045664	regulation of neuron differentiation	3.08e-06	TGFb 24h	H1975	upreg.
GO:BP	GO:0050794	regulation of cellular process	3.13e-06	TGFb 24h	H1975	upreg.
GO:BP	GO:0035987	endodermal cell differentiation	3.18e-06	TGFb 24h	H1975	upreg.
GO:BP	GO:0010941	regulation of cell death	3.64e-06	TGFb 24h	H1975	upreg.
GO:BP	GO:0051246	regulation of protein metabolic process	3.64e-06	TGFb 24h	H1975	upreg.
GO:BP	GO:0043069	negative regulation of programmed cell death	4.01e-06	TGFb 24h	H1975	upreg.
GO:BP	GO:0007044	cell-substrate junction assembly	4.13e-06	TGFb 24h	H1975	upreg.
GO:BP	GO:0010769	regulation of cell morphogenesis involved in differentiation	4.76e-06	TGFb 24h	H1975	upreg.
GO:BP	GO:0065007	biological regulation	5.39e-06	TGFb 24h	H1975	upreg.
GO:BP	GO:0061041	regulation of wound healing	6.08e-06	TGFb 24h	H1975	upreg.
GO:BP	GO:0001706	endoderm formation	6.46e-06	TGFb 24h	H1975	upreg.
GO:BP	GO:0060548	negative regulation of cell death	6.46e-06	TGFb 24h	H1975	upreg.
GO:BP	GO:0071363	cellular response to growth factor stimulus	6.46e-06	TGFb 24h	H1975	upreg.
GO:BP	GO:0043066	negative regulation of apoptotic process	7.4e-06	TGFb 24h	H1975	upreg.
GO:BP	GO:0098602	single organism cell adhesion	8.01e-06	TGFb 24h	H1975	upreg.
GO:BP	GO:0050767	regulation of neurogenesis	1.02e-05	TGFb 24h	H1975	upreg.
GO:BP	GO:0070887	cellular response to chemical stimulus	1.09e-05	TGFb 24h	H1975	upreg.
GO:BP	GO:0030855	epithelial cell differentiation	1.16e-05	TGFb 24h	H1975	upreg.
GO:BP	GO:0016049	cell growth	1.26e-05	TGFb 24h	H1975	upreg.
GO:BP	GO:0009968	negative regulation of signal transduction	1.55e-05	TGFb 24h	H1975	upreg.
GO:BP	GO:0010605	negative regulation of macromolecule metabolic process	1.55e-05	TGFb 24h	H1975	upreg.
GO:BP	GO:0010648	negative regulation of cell communication	1.55e-05	TGFb 24h	H1975	upreg.
GO:BP	GO:0008284	positive regulation of cell proliferation	1.94e-05	TGFb 24h	H1975	upreg.
GO:BP	GO:0065008	regulation of biological quality	1.95e-05	TGFb 24h	H1975	upreg.
GO:BP	GO:0007015	actin filament organization	2.12e-05	TGFb 24h	H1975	upreg.
GO:BP	GO:0065009	regulation of molecular function	2.14e-05	TGFb 24h	H1975	upreg.
GO:BP	GO:0023057	negative regulation of signaling	2.34e-05	TGFb 24h	H1975	upreg.
GO:BP	GO:0071560	cellular response to transforming growth factor beta stimulus	2.6e-05	TGFb 24h	H1975	upreg.
GO:BP	GO:0040008	regulation of growth	2.68e-05	TGFb 24h	H1975	upreg.
GO:BP	GO:0045446	endothelial cell differentiation	2.69e-05	TGFb 24h	H1975	upreg.
GO:BP	GO:0007179	transforming growth factor beta receptor signaling pathway	2.95e-05	TGFb 24h	H1975	upreg.
GO:BP	GO:0090287	regulation of cellular response to growth factor stimulus	3.36e-05	TGFb 24h	H1975	upreg.
GO:BP	GO:0032268	regulation of cellular protein metabolic process	3.97e-05	TGFb 24h	H1975	upreg.
GO:BP	GO:0034330	cell junction organization	4.01e-05	TGFb 24h	H1975	upreg.
GO:BP	GO:0007507	heart development	4.18e-05	TGFb 24h	H1975	upreg.
GO:BP	GO:0061448	connective tissue development	4.18e-05	TGFb 24h	H1975	upreg.
GO:BP	GO:0007492	endoderm development	4.3e-05	TGFb 24h	H1975	upreg.
GO:BP	GO:0044087	regulation of cellular component biogenesis	4.8e-05	TGFb 24h	H1975	upreg.
GO:BP	GO:0045785	positive regulation of cell adhesion	5.43e-05	TGFb 24h	H1975	upreg.
GO:BP	GO:0007596	blood coagulation	5.61e-05	TGFb 24h	H1975	upreg.
GO:BP	GO:0022617	extracellular matrix disassembly	5.88e-05	TGFb 24h	H1975	upreg.
GO:BP	GO:0034329	cell junction assembly	6.21e-05	TGFb 24h	H1975	upreg.
GO:BP	GO:0007169	transmembrane receptor protein tyrosine kinase signaling pathway	6.31e-05	TGFb 24h	H1975	upreg.
GO:BP	GO:0008285	negative regulation of cell proliferation	6.31e-05	TGFb 24h	H1975	upreg.
GO:BP	GO:0001558	regulation of cell growth	6.36e-05	TGFb 24h	H1975	upreg.
GO:BP	GO:0051960	regulation of nervous system development	6.64e-05	TGFb 24h	H1975	upreg.
GO:BP	GO:0031401	positive regulation of protein modification process	9.51e-05	TGFb 24h	H1975	upreg.
GO:BP	GO:0071310	cellular response to organic substance	9.93e-05	TGFb 24h	H1975	upreg.
GO:BP	GO:0001503	ossification	0.000104	TGFb 24h	H1975	upreg.
GO:BP	GO:0051271	negative regulation of cellular component movement	0.000104	TGFb 24h	H1975	upreg.
GO:BP	GO:2001233	regulation of apoptotic signaling pathway	0.000104	TGFb 24h	H1975	upreg.
GO:BP	GO:0010810	regulation of cell-substrate adhesion	0.000105	TGFb 24h	H1975	upreg.
GO:BP	GO:0008219	cell death	0.000112	TGFb 24h	H1975	upreg.
GO:BP	GO:0003158	endothelium development	0.000116	TGFb 24h	H1975	upreg.
GO:BP	GO:0040013	negative regulation of locomotion	0.000116	TGFb 24h	H1975	upreg.
GO:BP	GO:0043068	positive regulation of programmed cell death	0.00012	TGFb 24h	H1975	upreg.
GO:BP	GO:2000146	negative regulation of cell motility	0.00012	TGFb 24h	H1975	upreg.
GO:BP	GO:0034446	substrate adhesion-dependent cell spreading	0.000125	TGFb 24h	H1975	upreg.
GO:BP	GO:0050900	leukocyte migration	0.00013	TGFb 24h	H1975	upreg.
GO:BP	GO:0051336	regulation of hydrolase activity	0.00013	TGFb 24h	H1975	upreg.
GO:BP	GO:0016337	single organismal cell-cell adhesion	0.000132	TGFb 24h	H1975	upreg.
GO:BP	GO:0048598	embryonic morphogenesis	0.000146	TGFb 24h	H1975	upreg.
GO:BP	GO:0051216	cartilage development	0.000146	TGFb 24h	H1975	upreg.
GO:BP	GO:0050878	regulation of body fluid levels	0.000156	TGFb 24h	H1975	upreg.
GO:BP	GO:0098609	cell-cell adhesion	0.000159	TGFb 24h	H1975	upreg.
GO:BP	GO:0031399	regulation of protein modification process	0.000181	TGFb 24h	H1975	upreg.
GO:BP	GO:0090092	regulation of transmembrane receptor protein serine/threonine kinase signaling pathway	0.0002	TGFb 24h	H1975	upreg.
GO:BP	GO:0030336	negative regulation of cell migration	0.000202	TGFb 24h	H1975	upreg.
GO:BP	GO:0002009	morphogenesis of an epithelium	0.000203	TGFb 24h	H1975	upreg.
GO:BP	GO:0043065	positive regulation of apoptotic process	0.000235	TGFb 24h	H1975	upreg.
GO:BP	GO:0014031	mesenchymal cell development	0.00031	TGFb 24h	H1975	upreg.
GO:BP	GO:0040007	growth	0.000345	TGFb 24h	H1975	upreg.
GO:BP	GO:0003007	heart morphogenesis	0.000361	TGFb 24h	H1975	upreg.
GO:BP	GO:0010720	positive regulation of cell development	0.000362	TGFb 24h	H1975	upreg.
GO:BP	GO:0032940	secretion by cell	0.000365	TGFb 24h	H1975	upreg.
GO:BP	GO:0044763	single-organism cellular process	0.000384	TGFb 24h	H1975	upreg.
GO:BP	GO:0001837	epithelial to mesenchymal transition	0.000391	TGFb 24h	H1975	upreg.
GO:BP	GO:0006468	protein phosphorylation	0.000393	TGFb 24h	H1975	upreg.
GO:BP	GO:0006950	response to stress	0.000393	TGFb 24h	H1975	upreg.
GO:BP	GO:0030307	positive regulation of cell growth	0.000393	TGFb 24h	H1975	upreg.
GO:BP	GO:2001234	negative regulation of apoptotic signaling pathway	0.000393	TGFb 24h	H1975	upreg.
GO:BP	GO:0052547	regulation of peptidase activity	0.000409	TGFb 24h	H1975	upreg.
GO:BP	GO:0001932	regulation of protein phosphorylation	0.000427	TGFb 24h	H1975	upreg.
GO:BP	GO:0006911	phagocytosis, engulfment	0.000456	TGFb 24h	H1975	upreg.
GO:BP	GO:0051248	negative regulation of protein metabolic process	0.000467	TGFb 24h	H1975	upreg.
GO:BP	GO:0010976	positive regulation of neuron projection development	0.000482	TGFb 24h	H1975	upreg.
GO:BP	GO:0051346	negative regulation of hydrolase activity	0.000517	TGFb 24h	H1975	upreg.
GO:BP	GO:0044092	negative regulation of molecular function	0.000561	TGFb 24h	H1975	upreg.
GO:BP	GO:0035239	tube morphogenesis	0.000577	TGFb 24h	H1975	upreg.
GO:BP	GO:0010466	negative regulation of peptidase activity	0.000585	TGFb 24h	H1975	upreg.
GO:BP	GO:0010628	positive regulation of gene expression	0.000631	TGFb 24h	H1975	upreg.
GO:BP	GO:0045666	positive regulation of neuron differentiation	0.00064	TGFb 24h	H1975	upreg.
GO:BP	GO:0034333	adherens junction assembly	0.000649	TGFb 24h	H1975	upreg.
GO:BP	GO:0019222	regulation of metabolic process	0.00067	TGFb 24h	H1975	upreg.
GO:BP	GO:0046903	secretion	0.000697	TGFb 24h	H1975	upreg.
GO:BP	GO:0030193	regulation of blood coagulation	0.000724	TGFb 24h	H1975	upreg.
GO:BP	GO:0006915	apoptotic process	0.000743	TGFb 24h	H1975	upreg.
GO:BP	GO:0016310	phosphorylation	0.000785	TGFb 24h	H1975	upreg.
GO:BP	GO:0045596	negative regulation of cell differentiation	0.000825	TGFb 24h	H1975	upreg.
GO:BP	GO:1903034	regulation of response to wounding	0.000839	TGFb 24h	H1975	upreg.
GO:BP	GO:0031346	positive regulation of cell projection organization	0.000948	TGFb 24h	H1975	upreg.
GO:BP	GO:0048762	mesenchymal cell differentiation	0.00101	TGFb 24h	H1975	upreg.
GO:BP	GO:0050790	regulation of catalytic activity	0.00107	TGFb 24h	H1975	upreg.
GO:BP	GO:0007264	small GTPase mediated signal transduction	0.00109	TGFb 24h	H1975	upreg.
GO:BP	GO:0070482	response to oxygen levels	0.0011	TGFb 24h	H1975	upreg.
GO:BP	GO:0010951	negative regulation of endopeptidase activity	0.00117	TGFb 24h	H1975	upreg.
GO:BP	GO:1902533	positive regulation of intracellular signal transduction	0.00131	TGFb 24h	H1975	upreg.
GO:BP	GO:0060840	artery development	0.00147	TGFb 24h	H1975	upreg.
GO:BP	GO:0007517	muscle organ development	0.00148	TGFb 24h	H1975	upreg.
GO:BP	GO:0031032	actomyosin structure organization	0.0015	TGFb 24h	H1975	upreg.
GO:BP	GO:0017015	regulation of transforming growth factor beta receptor signaling pathway	0.00155	TGFb 24h	H1975	upreg.
GO:BP	GO:0010770	positive regulation of cell morphogenesis involved in differentiation	0.00157	TGFb 24h	H1975	upreg.
GO:BP	GO:0019220	regulation of phosphate metabolic process	0.00164	TGFb 24h	H1975	upreg.
GO:BP	GO:0042325	regulation of phosphorylation	0.00169	TGFb 24h	H1975	upreg.
GO:BP	GO:0007417	central nervous system development	0.00173	TGFb 24h	H1975	upreg.
GO:BP	GO:0051049	regulation of transport	0.00176	TGFb 24h	H1975	upreg.
GO:BP	GO:0031532	actin cytoskeleton reorganization	0.00194	TGFb 24h	H1975	upreg.
GO:BP	GO:0061061	muscle structure development	0.00197	TGFb 24h	H1975	upreg.
GO:BP	GO:0051017	actin filament bundle assembly	0.00204	TGFb 24h	H1975	upreg.
GO:BP	GO:0061035	regulation of cartilage development	0.00214	TGFb 24h	H1975	upreg.
GO:BP	GO:0048675	axon extension	0.00216	TGFb 24h	H1975	upreg.
GO:BP	GO:0051962	positive regulation of nervous system development	0.00216	TGFb 24h	H1975	upreg.
GO:BP	GO:0060485	mesenchyme development	0.00216	TGFb 24h	H1975	upreg.
GO:BP	GO:0071495	cellular response to endogenous stimulus	0.00217	TGFb 24h	H1975	upreg.
GO:BP	GO:1902578	single-organism localization	0.00221	TGFb 24h	H1975	upreg.
GO:BP	GO:0044699	single-organism process	0.0024	TGFb 24h	H1975	upreg.
GO:BP	GO:0010033	response to organic substance	0.00253	TGFb 24h	H1975	upreg.
GO:BP	GO:0048844	artery morphogenesis	0.00255	TGFb 24h	H1975	upreg.
GO:BP	GO:0052548	regulation of endopeptidase activity	0.00264	TGFb 24h	H1975	upreg.
GO:BP	GO:0031323	regulation of cellular metabolic process	0.00268	TGFb 24h	H1975	upreg.
GO:BP	GO:0001934	positive regulation of protein phosphorylation	0.00288	TGFb 24h	H1975	upreg.
GO:BP	GO:0048010	vascular endothelial growth factor receptor signaling pathway	0.00288	TGFb 24h	H1975	upreg.
GO:BP	GO:0045669	positive regulation of osteoblast differentiation	0.00291	TGFb 24h	H1975	upreg.
GO:BP	GO:0051056	regulation of small GTPase mediated signal transduction	0.00302	TGFb 24h	H1975	upreg.
GO:BP	GO:0030168	platelet activation	0.00303	TGFb 24h	H1975	upreg.
GO:BP	GO:0009792	embryo development ending in birth or egg hatching	0.00312	TGFb 24h	H1975	upreg.
GO:BP	GO:0016358	dendrite development	0.00317	TGFb 24h	H1975	upreg.
GO:BP	GO:0022607	cellular component assembly	0.00325	TGFb 24h	H1975	upreg.
GO:BP	GO:0050770	regulation of axonogenesis	0.00325	TGFb 24h	H1975	upreg.
GO:BP	GO:0030166	proteoglycan biosynthetic process	0.00329	TGFb 24h	H1975	upreg.
GO:BP	GO:0003231	cardiac ventricle development	0.00335	TGFb 24h	H1975	upreg.
GO:BP	GO:0030203	glycosaminoglycan metabolic process	0.00335	TGFb 24h	H1975	upreg.
GO:BP	GO:0001890	placenta development	0.00346	TGFb 24h	H1975	upreg.
GO:BP	GO:0032269	negative regulation of cellular protein metabolic process	0.00346	TGFb 24h	H1975	upreg.
GO:BP	GO:0045937	positive regulation of phosphate metabolic process	0.00346	TGFb 24h	H1975	upreg.
GO:BP	GO:0061314	Notch signaling involved in heart development	0.00346	TGFb 24h	H1975	upreg.
GO:BP	GO:0044093	positive regulation of molecular function	0.0035	TGFb 24h	H1975	upreg.
GO:BP	GO:0048333	mesodermal cell differentiation	0.00357	TGFb 24h	H1975	upreg.
GO:BP	GO:0060537	muscle tissue development	0.00383	TGFb 24h	H1975	upreg.
GO:BP	GO:0090288	negative regulation of cellular response to growth factor stimulus	0.00402	TGFb 24h	H1975	upreg.
GO:BP	GO:0030574	collagen catabolic process	0.00413	TGFb 24h	H1975	upreg.
GO:BP	GO:0034332	adherens junction organization	0.00413	TGFb 24h	H1975	upreg.
GO:BP	GO:0051241	negative regulation of multicellular organismal process	0.00413	TGFb 24h	H1975	upreg.
GO:BP	GO:0001649	osteoblast differentiation	0.00423	TGFb 24h	H1975	upreg.
GO:BP	GO:2001235	positive regulation of apoptotic signaling pathway	0.00423	TGFb 24h	H1975	upreg.
GO:BP	GO:0045861	negative regulation of proteolysis	0.00435	TGFb 24h	H1975	upreg.
GO:BP	GO:0048608	reproductive structure development	0.00447	TGFb 24h	H1975	upreg.
GO:BP	GO:0002576	platelet degranulation	0.00457	TGFb 24h	H1975	upreg.
GO:BP	GO:0043009	chordate embryonic development	0.00482	TGFb 24h	H1975	upreg.
GO:BP	GO:0006796	phosphate-containing compound metabolic process	0.00501	TGFb 24h	H1975	upreg.
GO:BP	GO:0060322	head development	0.00506	TGFb 24h	H1975	upreg.
GO:BP	GO:0030512	negative regulation of transforming growth factor beta receptor signaling pathway	0.00508	TGFb 24h	H1975	upreg.
GO:BP	GO:0051093	negative regulation of developmental process	0.00516	TGFb 24h	H1975	upreg.
GO:BP	GO:0061458	reproductive system development	0.00516	TGFb 24h	H1975	upreg.
GO:BP	GO:0008361	regulation of cell size	0.00528	TGFb 24h	H1975	upreg.
GO:BP	GO:0016192	vesicle-mediated transport	0.00555	TGFb 24h	H1975	upreg.
GO:BP	GO:0048813	dendrite morphogenesis	0.00564	TGFb 24h	H1975	upreg.
GO:BP	GO:1903510	mucopolysaccharide metabolic process	0.00572	TGFb 24h	H1975	upreg.
GO:BP	GO:0001707	mesoderm formation	0.00591	TGFb 24h	H1975	upreg.
GO:BP	GO:0045927	positive regulation of growth	0.00591	TGFb 24h	H1975	upreg.
GO:BP	GO:0043154	negative regulation of cysteine-type endopeptidase activity involved in apoptotic process	0.00596	TGFb 24h	H1975	upreg.
GO:BP	GO:0050769	positive regulation of neurogenesis	0.00596	TGFb 24h	H1975	upreg.
GO:BP	GO:0030162	regulation of proteolysis	0.00623	TGFb 24h	H1975	upreg.
GO:BP	GO:0006793	phosphorus metabolic process	0.00637	TGFb 24h	H1975	upreg.
GO:BP	GO:1901888	regulation of cell junction assembly	0.00663	TGFb 24h	H1975	upreg.
GO:BP	GO:0030510	regulation of BMP signaling pathway	0.00685	TGFb 24h	H1975	upreg.
GO:BP	GO:0003208	cardiac ventricle morphogenesis	0.00746	TGFb 24h	H1975	upreg.
GO:BP	GO:0009719	response to endogenous stimulus	0.0078	TGFb 24h	H1975	upreg.
GO:BP	GO:0070372	regulation of ERK1 and ERK2 cascade	0.00792	TGFb 24h	H1975	upreg.
GO:BP	GO:0051234	establishment of localization	0.00829	TGFb 24h	H1975	upreg.
GO:BP	GO:0080090	regulation of primary metabolic process	0.00829	TGFb 24h	H1975	upreg.
GO:BP	GO:0003198	epithelial to mesenchymal transition involved in endocardial cushion formation	0.00845	TGFb 24h	H1975	upreg.
GO:BP	GO:0007159	leukocyte cell-cell adhesion	0.00845	TGFb 24h	H1975	upreg.
GO:BP	GO:0070208	protein heterotrimerization	0.00845	TGFb 24h	H1975	upreg.
GO:BP	GO:0006029	proteoglycan metabolic process	0.00848	TGFb 24h	H1975	upreg.
GO:BP	GO:0090101	negative regulation of transmembrane receptor protein serine/threonine kinase signaling pathway	0.00889	TGFb 24h	H1975	upreg.
GO:BP	GO:0044765	single-organism transport	0.00912	TGFb 24h	H1975	upreg.
GO:BP	GO:0045778	positive regulation of ossification	0.00912	TGFb 24h	H1975	upreg.
GO:BP	GO:0048332	mesoderm morphogenesis	0.00916	TGFb 24h	H1975	upreg.
GO:BP	GO:0080134	regulation of response to stress	0.00928	TGFb 24h	H1975	upreg.
GO:BP	GO:0006810	transport	0.00931	TGFb 24h	H1975	upreg.
GO:BP	GO:0043086	negative regulation of catalytic activity	0.00964	TGFb 24h	H1975	upreg.
GO:BP	GO:0048589	developmental growth	0.00965	TGFb 24h	H1975	upreg.
GO:BP	GO:1902532	negative regulation of intracellular signal transduction	0.00965	TGFb 24h	H1975	upreg.
GO:BP	GO:0003197	endocardial cushion development	0.00976	TGFb 24h	H1975	upreg.
GO:BP	GO:0034113	heterotypic cell-cell adhesion	0.00976	TGFb 24h	H1975	upreg.
GO:BP	GO:0009891	positive regulation of biosynthetic process	0.0104	TGFb 24h	H1975	upreg.
GO:BP	GO:0032970	regulation of actin filament-based process	0.0109	TGFb 24h	H1975	upreg.
GO:BP	GO:0042327	positive regulation of phosphorylation	0.0111	TGFb 24h	H1975	upreg.
GO:BP	GO:0033631	cell-cell adhesion mediated by integrin	0.013	TGFb 24h	H1975	upreg.
GO:BP	GO:0038027	apolipoprotein A-I-mediated signaling pathway	0.013	TGFb 24h	H1975	upreg.
GO:BP	GO:0060842	arterial endothelial cell differentiation	0.013	TGFb 24h	H1975	upreg.
GO:BP	GO:0009100	glycoprotein metabolic process	0.0135	TGFb 24h	H1975	upreg.
GO:BP	GO:0022407	regulation of cell-cell adhesion	0.0135	TGFb 24h	H1975	upreg.
GO:BP	GO:0060828	regulation of canonical Wnt signaling pathway	0.0143	TGFb 24h	H1975	upreg.
GO:BP	GO:0043281	regulation of cysteine-type endopeptidase activity involved in apoptotic process	0.0149	TGFb 24h	H1975	upreg.
GO:BP	GO:0048588	developmental cell growth	0.0152	TGFb 24h	H1975	upreg.
GO:BP	GO:0036293	response to decreased oxygen levels	0.0153	TGFb 24h	H1975	upreg.
GO:BP	GO:0032535	regulation of cellular component size	0.0159	TGFb 24h	H1975	upreg.
GO:BP	GO:0034109	homotypic cell-cell adhesion	0.0159	TGFb 24h	H1975	upreg.
GO:BP	GO:0048639	positive regulation of developmental growth	0.016	TGFb 24h	H1975	upreg.
GO:BP	GO:0030033	microvillus assembly	0.0171	TGFb 24h	H1975	upreg.
GO:BP	GO:0033627	cell adhesion mediated by integrin	0.0171	TGFb 24h	H1975	upreg.
GO:BP	GO:0043616	keratinocyte proliferation	0.0171	TGFb 24h	H1975	upreg.
GO:BP	GO:0045936	negative regulation of phosphate metabolic process	0.0171	TGFb 24h	H1975	upreg.
GO:BP	GO:1904018	positive regulation of vasculature development	0.0171	TGFb 24h	H1975	upreg.
GO:BP	GO:0030111	regulation of Wnt signaling pathway	0.0172	TGFb 24h	H1975	upreg.
GO:BP	GO:0071822	protein complex subunit organization	0.0176	TGFb 24h	H1975	upreg.
GO:BP	GO:0010629	negative regulation of gene expression	0.0179	TGFb 24h	H1975	upreg.
GO:BP	GO:0007420	brain development	0.0181	TGFb 24h	H1975	upreg.
GO:BP	GO:0006024	glycosaminoglycan biosynthetic process	0.0187	TGFb 24h	H1975	upreg.
GO:BP	GO:0061045	negative regulation of wound healing	0.0187	TGFb 24h	H1975	upreg.
GO:BP	GO:0045773	positive regulation of axon extension	0.0193	TGFb 24h	H1975	upreg.
GO:BP	GO:0010557	positive regulation of macromolecule biosynthetic process	0.0212	TGFb 24h	H1975	upreg.
GO:BP	GO:0030195	negative regulation of blood coagulation	0.0216	TGFb 24h	H1975	upreg.
GO:BP	GO:0031331	positive regulation of cellular catabolic process	0.0216	TGFb 24h	H1975	upreg.
GO:BP	GO:0044702	single organism reproductive process	0.0216	TGFb 24h	H1975	upreg.
GO:BP	GO:0045667	regulation of osteoblast differentiation	0.0216	TGFb 24h	H1975	upreg.
GO:BP	GO:0002376	immune system process	0.0217	TGFb 24h	H1975	upreg.
GO:BP	GO:0060317	cardiac epithelial to mesenchymal transition	0.022	TGFb 24h	H1975	upreg.
GO:BP	GO:0060255	regulation of macromolecule metabolic process	0.0221	TGFb 24h	H1975	upreg.
GO:BP	GO:0045893	positive regulation of transcription, DNA-templated	0.0222	TGFb 24h	H1975	upreg.
GO:BP	GO:0045935	positive regulation of nucleobase-containing compound metabolic process	0.0222	TGFb 24h	H1975	upreg.
GO:BP	GO:0048008	platelet-derived growth factor receptor signaling pathway	0.0222	TGFb 24h	H1975	upreg.
GO:BP	GO:0003272	endocardial cushion formation	0.0227	TGFb 24h	H1975	upreg.
GO:BP	GO:0009890	negative regulation of biosynthetic process	0.0243	TGFb 24h	H1975	upreg.
GO:BP	GO:0003206	cardiac chamber morphogenesis	0.0246	TGFb 24h	H1975	upreg.
GO:BP	GO:0060560	developmental growth involved in morphogenesis	0.0246	TGFb 24h	H1975	upreg.
GO:BP	GO:0001892	embryonic placenta development	0.0249	TGFb 24h	H1975	upreg.
GO:BP	GO:0009101	glycoprotein biosynthetic process	0.0258	TGFb 24h	H1975	upreg.
GO:BP	GO:2001242	regulation of intrinsic apoptotic signaling pathway	0.0259	TGFb 24h	H1975	upreg.
GO:BP	GO:0048041	focal adhesion assembly	0.0263	TGFb 24h	H1975	upreg.
GO:BP	GO:0006954	inflammatory response	0.0266	TGFb 24h	H1975	upreg.
GO:BP	GO:0010634	positive regulation of epithelial cell migration	0.0266	TGFb 24h	H1975	upreg.
GO:BP	GO:0046578	regulation of Ras protein signal transduction	0.0266	TGFb 24h	H1975	upreg.
GO:BP	GO:0030516	regulation of axon extension	0.0273	TGFb 24h	H1975	upreg.
GO:BP	GO:0051173	positive regulation of nitrogen compound metabolic process	0.0275	TGFb 24h	H1975	upreg.
GO:BP	GO:0022414	reproductive process	0.028	TGFb 24h	H1975	upreg.
GO:BP	GO:0001666	response to hypoxia	0.0286	TGFb 24h	H1975	upreg.
GO:BP	GO:0008347	glial cell migration	0.0291	TGFb 24h	H1975	upreg.
GO:BP	GO:0033043	regulation of organelle organization	0.0291	TGFb 24h	H1975	upreg.
GO:BP	GO:0001501	skeletal system development	0.0292	TGFb 24h	H1975	upreg.
GO:BP	GO:0008283	cell proliferation	0.0292	TGFb 24h	H1975	upreg.
GO:BP	GO:0060707	trophoblast giant cell differentiation	0.0292	TGFb 24h	H1975	upreg.
GO:BP	GO:0002062	chondrocyte differentiation	0.0298	TGFb 24h	H1975	upreg.
GO:BP	GO:0014706	striated muscle tissue development	0.0307	TGFb 24h	H1975	upreg.
GO:BP	GO:0031328	positive regulation of cellular biosynthetic process	0.0307	TGFb 24h	H1975	upreg.
GO:BP	GO:0035909	aorta morphogenesis	0.0309	TGFb 24h	H1975	upreg.
GO:BP	GO:0001655	urogenital system development	0.0314	TGFb 24h	H1975	upreg.
GO:BP	GO:0032092	positive regulation of protein binding	0.0326	TGFb 24h	H1975	upreg.
GO:BP	GO:0016486	peptide hormone processing	0.0329	TGFb 24h	H1975	upreg.
GO:BP	GO:0046718	viral entry into host cell	0.0329	TGFb 24h	H1975	upreg.
GO:BP	GO:0007568	aging	0.0331	TGFb 24h	H1975	upreg.
GO:BP	GO:0007498	mesoderm development	0.0334	TGFb 24h	H1975	upreg.
GO:BP	GO:0031669	cellular response to nutrient levels	0.0334	TGFb 24h	H1975	upreg.
GO:BP	GO:0010512	negative regulation of phosphatidylinositol biosynthetic process	0.0338	TGFb 24h	H1975	upreg.
GO:BP	GO:0019417	sulfur oxidation	0.0338	TGFb 24h	H1975	upreg.
GO:BP	GO:0030031	cell projection assembly	0.0338	TGFb 24h	H1975	upreg.
GO:BP	GO:0044085	cellular component biogenesis	0.0338	TGFb 24h	H1975	upreg.
GO:BP	GO:0046586	regulation of calcium-dependent cell-cell adhesion	0.0338	TGFb 24h	H1975	upreg.
GO:BP	GO:0060562	epithelial tube morphogenesis	0.0338	TGFb 24h	H1975	upreg.
GO:BP	GO:0070278	extracellular matrix constituent secretion	0.0338	TGFb 24h	H1975	upreg.
GO:BP	GO:0090066	regulation of anatomical structure size	0.0338	TGFb 24h	H1975	upreg.
GO:BP	GO:1903923	positive regulation of protein processing in phagocytic vesicle	0.0338	TGFb 24h	H1975	upreg.
GO:BP	GO:0007163	establishment or maintenance of cell polarity	0.0343	TGFb 24h	H1975	upreg.
GO:BP	GO:0043589	skin morphogenesis	0.0346	TGFb 24h	H1975	upreg.
GO:BP	GO:0044089	positive regulation of cellular component biogenesis	0.0346	TGFb 24h	H1975	upreg.
GO:BP	GO:2000113	negative regulation of cellular macromolecule biosynthetic process	0.0346	TGFb 24h	H1975	upreg.
GO:BP	GO:0003179	heart valve morphogenesis	0.0354	TGFb 24h	H1975	upreg.
GO:BP	GO:0010812	negative regulation of cell-substrate adhesion	0.0354	TGFb 24h	H1975	upreg.
GO:BP	GO:1901342	regulation of vasculature development	0.0354	TGFb 24h	H1975	upreg.
GO:BP	GO:0051254	positive regulation of RNA metabolic process	0.0355	TGFb 24h	H1975	upreg.
GO:BP	GO:0060996	dendritic spine development	0.0357	TGFb 24h	H1975	upreg.
GO:BP	GO:0071276	cellular response to cadmium ion	0.0357	TGFb 24h	H1975	upreg.
GO:BP	GO:0097435	fibril organization	0.0357	TGFb 24h	H1975	upreg.
GO:BP	GO:0014910	regulation of smooth muscle cell migration	0.036	TGFb 24h	H1975	upreg.
GO:BP	GO:0001570	vasculogenesis	0.0373	TGFb 24h	H1975	upreg.
GO:BP	GO:0031327	negative regulation of cellular biosynthetic process	0.0373	TGFb 24h	H1975	upreg.
GO:BP	GO:0060415	muscle tissue morphogenesis	0.0373	TGFb 24h	H1975	upreg.
GO:BP	GO:0032101	regulation of response to external stimulus	0.0378	TGFb 24h	H1975	upreg.
GO:BP	GO:0007162	negative regulation of cell adhesion	0.0384	TGFb 24h	H1975	upreg.
GO:BP	GO:0001701	in utero embryonic development	0.0387	TGFb 24h	H1975	upreg.
GO:BP	GO:0071456	cellular response to hypoxia	0.0388	TGFb 24h	H1975	upreg.
GO:BP	GO:0007569	cell aging	0.0408	TGFb 24h	H1975	upreg.
GO:BP	GO:0030278	regulation of ossification	0.0408	TGFb 24h	H1975	upreg.
GO:BP	GO:0048568	embryonic organ development	0.0408	TGFb 24h	H1975	upreg.
GO:BP	GO:0061028	establishment of endothelial barrier	0.0411	TGFb 24h	H1975	upreg.
GO:BP	GO:0072001	renal system development	0.042	TGFb 24h	H1975	upreg.
GO:BP	GO:0045892	negative regulation of transcription, DNA-templated	0.044	TGFb 24h	H1975	upreg.
GO:BP	GO:0001952	regulation of cell-matrix adhesion	0.0453	TGFb 24h	H1975	upreg.
GO:BP	GO:0002011	morphogenesis of an epithelial sheet	0.0455	TGFb 24h	H1975	upreg.
GO:BP	GO:0031668	cellular response to extracellular stimulus	0.0472	TGFb 24h	H1975	upreg.
GO:BP	GO:0048146	positive regulation of fibroblast proliferation	0.0472	TGFb 24h	H1975	upreg.
GO:BP	GO:0032102	negative regulation of response to external stimulus	0.0473	TGFb 24h	H1975	upreg.
GO:BP	GO:0002521	leukocyte differentiation	0.0475	TGFb 24h	H1975	upreg.
GO:BP	GO:0009896	positive regulation of catabolic process	0.0475	TGFb 24h	H1975	upreg.
GO:BP	GO:0032231	regulation of actin filament bundle assembly	0.0475	TGFb 24h	H1975	upreg.
GO:BP	GO:0035904	aorta development	0.0475	TGFb 24h	H1975	upreg.
GO:BP	GO:1902589	single-organism organelle organization	0.0477	TGFb 24h	H1975	upreg.
GO:BP	GO:0008544	epidermis development	0.0481	TGFb 24h	H1975	upreg.
GO:BP	GO:0051098	regulation of binding	0.0481	TGFb 24h	H1975	upreg.
GO:BP	GO:0003177	pulmonary valve development	0.0487	TGFb 24h	H1975	upreg.
GO:BP	GO:0003184	pulmonary valve morphogenesis	0.0487	TGFb 24h	H1975	upreg.
GO:BP	GO:0006897	endocytosis	0.0487	TGFb 24h	H1975	upreg.
GO:BP	GO:0036006	cellular response to macrophage colony-stimulating factor stimulus	0.0487	TGFb 24h	H1975	upreg.
GO:BP	GO:0051764	actin crosslink formation	0.0487	TGFb 24h	H1975	upreg.
GO:BP	GO:2000425	regulation of apoptotic cell clearance	0.0487	TGFb 24h	H1975	upreg.
GO:BP	GO:0006887	exocytosis	0.0499	TGFb 24h	H1975	upreg.
GO:BP	GO:0010558	negative regulation of macromolecule biosynthetic process	0.0499	TGFb 24h	H1975	upreg.
GO:BP	GO:0055010	ventricular cardiac muscle tissue morphogenesis	0.0499	TGFb 24h	H1975	upreg.
GO:BP	GO:0090184	positive regulation of kidney development	0.0499	TGFb 24h	H1975	upreg.
GO category	GO ID	GO description	false discovery rate	treatment	cell line	effect
GO:MF	GO:0005515	protein binding	2.72e-12	TGFb 24h	H1975	upreg.
GO:MF	GO:0032403	protein complex binding	1.58e-06	TGFb 24h	H1975	upreg.
GO:MF	GO:0005518	collagen binding	1.13e-05	TGFb 24h	H1975	upreg.
GO:MF	GO:0003779	actin binding	6.29e-05	TGFb 24h	H1975	upreg.
GO:MF	GO:0019838	growth factor binding	0.000109	TGFb 24h	H1975	upreg.
GO:MF	GO:0044877	macromolecular complex binding	0.000144	TGFb 24h	H1975	upreg.
GO:MF	GO:0048407	platelet-derived growth factor binding	0.000282	TGFb 24h	H1975	upreg.
GO:MF	GO:0008092	cytoskeletal protein binding	0.000334	TGFb 24h	H1975	upreg.
GO:MF	GO:0003674	molecular_function	0.000429	TGFb 24h	H1975	upreg.
GO:MF	GO:0019955	cytokine binding	0.00046	TGFb 24h	H1975	upreg.
GO:MF	GO:0005102	receptor binding	0.00064	TGFb 24h	H1975	upreg.
GO:MF	GO:0005488	binding	0.000668	TGFb 24h	H1975	upreg.
GO:MF	GO:0043167	ion binding	0.000956	TGFb 24h	H1975	upreg.
GO:MF	GO:0050840	extracellular matrix binding	0.00397	TGFb 24h	H1975	upreg.
GO:MF	GO:0046872	metal ion binding	0.0041	TGFb 24h	H1975	upreg.
GO:MF	GO:0016301	kinase activity	0.00413	TGFb 24h	H1975	upreg.
GO:MF	GO:0005161	platelet-derived growth factor receptor binding	0.00583	TGFb 24h	H1975	upreg.
GO:MF	GO:0043169	cation binding	0.00643	TGFb 24h	H1975	upreg.
GO:MF	GO:0097367	carbohydrate derivative binding	0.00643	TGFb 24h	H1975	upreg.
GO:MF	GO:0016773	phosphotransferase activity, alcohol group as acceptor	0.00724	TGFb 24h	H1975	upreg.
GO:MF	GO:0005088	Ras guanyl-nucleotide exchange factor activity	0.00902	TGFb 24h	H1975	upreg.
GO:MF	GO:0001227	transcriptional repressor activity, RNA polymerase II transcription regulatory region sequence-specific binding	0.0118	TGFb 24h	H1975	upreg.
GO:MF	GO:0030234	enzyme regulator activity	0.0118	TGFb 24h	H1975	upreg.
GO:MF	GO:0043168	anion binding	0.0118	TGFb 24h	H1975	upreg.
GO:MF	GO:0048185	activin binding	0.0118	TGFb 24h	H1975	upreg.
GO:MF	GO:0050839	cell adhesion molecule binding	0.0119	TGFb 24h	H1975	upreg.
GO:MF	GO:0051015	actin filament binding	0.0119	TGFb 24h	H1975	upreg.
GO:MF	GO:0019904	protein domain specific binding	0.0133	TGFb 24h	H1975	upreg.
GO:MF	GO:0004672	protein kinase activity	0.017	TGFb 24h	H1975	upreg.
GO:MF	GO:0098772	molecular function regulator	0.0279	TGFb 24h	H1975	upreg.
GO:MF	GO:0001618	virus receptor activity	0.0323	TGFb 24h	H1975	upreg.
GO:MF	GO:0046332	SMAD binding	0.034	TGFb 24h	H1975	upreg.
GO:MF	GO:0001968	fibronectin binding	0.0354	TGFb 24h	H1975	upreg.
GO:MF	GO:0030695	GTPase regulator activity	0.0354	TGFb 24h	H1975	upreg.
GO:MF	GO:0005509	calcium ion binding	0.0363	TGFb 24h	H1975	upreg.
GO:MF	GO:0098631	protein binding involved in cell adhesion	0.0363	TGFb 24h	H1975	upreg.
GO:MF	GO:0050699	WW domain binding	0.0422	TGFb 24h	H1975	upreg.
GO category	GO ID	GO description	false discovery rate	treatment	cell line	effect
GO:CC	GO:0005925	focal adhesion	3.67e-19	TGFb 24h	H1975	upreg.
GO:CC	GO:0030055	cell-substrate junction	3.67e-19	TGFb 24h	H1975	upreg.
GO:CC	GO:0005912	adherens junction	7.76e-18	TGFb 24h	H1975	upreg.
GO:CC	GO:0070161	anchoring junction	3.53e-17	TGFb 24h	H1975	upreg.
GO:CC	GO:0032432	actin filament bundle	7.59e-15	TGFb 24h	H1975	upreg.
GO:CC	GO:0030054	cell junction	8.2e-15	TGFb 24h	H1975	upreg.
GO:CC	GO:0042641	actomyosin	9.08e-15	TGFb 24h	H1975	upreg.
GO:CC	GO:0031252	cell leading edge	4.37e-14	TGFb 24h	H1975	upreg.
GO:CC	GO:0001725	stress fiber	1.11e-13	TGFb 24h	H1975	upreg.
GO:CC	GO:0071944	cell periphery	2.66e-13	TGFb 24h	H1975	upreg.
GO:CC	GO:0005886	plasma membrane	1.41e-12	TGFb 24h	H1975	upreg.
GO:CC	GO:0042995	cell projection	8.93e-11	TGFb 24h	H1975	upreg.
GO:CC	GO:0030027	lamellipodium	2.66e-10	TGFb 24h	H1975	upreg.
GO:CC	GO:0015629	actin cytoskeleton	3.3e-09	TGFb 24h	H1975	upreg.
GO:CC	GO:0031012	extracellular matrix	3.68e-09	TGFb 24h	H1975	upreg.
GO:CC	GO:0044459	plasma membrane part	9.1e-08	TGFb 24h	H1975	upreg.
GO:CC	GO:0005615	extracellular space	1.55e-07	TGFb 24h	H1975	upreg.
GO:CC	GO:0005737	cytoplasm	2.03e-07	TGFb 24h	H1975	upreg.
GO:CC	GO:0031982	vesicle	2.03e-07	TGFb 24h	H1975	upreg.
GO:CC	GO:0031988	membrane-bounded vesicle	2.09e-07	TGFb 24h	H1975	upreg.
GO:CC	GO:0044421	extracellular region part	4.72e-07	TGFb 24h	H1975	upreg.
GO:CC	GO:0005578	proteinaceous extracellular matrix	5.65e-07	TGFb 24h	H1975	upreg.
GO:CC	GO:0005576	extracellular region	2.58e-06	TGFb 24h	H1975	upreg.
GO:CC	GO:0005911	cell-cell junction	2.63e-06	TGFb 24h	H1975	upreg.
GO:CC	GO:0016020	membrane	1.05e-05	TGFb 24h	H1975	upreg.
GO:CC	GO:0001726	ruffle	2.07e-05	TGFb 24h	H1975	upreg.
GO:CC	GO:0005938	cell cortex	4.94e-05	TGFb 24h	H1975	upreg.
GO:CC	GO:0044420	extracellular matrix component	6.73e-05	TGFb 24h	H1975	upreg.
GO:CC	GO:0005829	cytosol	6.86e-05	TGFb 24h	H1975	upreg.
GO:CC	GO:0008305	integrin complex	7.5e-05	TGFb 24h	H1975	upreg.
GO:CC	GO:0009986	cell surface	7.5e-05	TGFb 24h	H1975	upreg.
GO:CC	GO:1903561	extracellular vesicle	7.5e-05	TGFb 24h	H1975	upreg.
GO:CC	GO:0070062	extracellular exosome	9.1e-05	TGFb 24h	H1975	upreg.
GO:CC	GO:0097458	neuron part	0.000103	TGFb 24h	H1975	upreg.
GO:CC	GO:0044463	cell projection part	0.000164	TGFb 24h	H1975	upreg.
GO:CC	GO:0012505	endomembrane system	0.000262	TGFb 24h	H1975	upreg.
GO:CC	GO:0036477	somatodendritic compartment	0.000299	TGFb 24h	H1975	upreg.
GO:CC	GO:0009897	external side of plasma membrane	0.000379	TGFb 24h	H1975	upreg.
GO:CC	GO:0043005	neuron projection	0.000399	TGFb 24h	H1975	upreg.
GO:CC	GO:0098552	side of membrane	0.000399	TGFb 24h	H1975	upreg.
GO:CC	GO:0030175	filopodium	0.000443	TGFb 24h	H1975	upreg.
GO:CC	GO:0098589	membrane region	0.000474	TGFb 24h	H1975	upreg.
GO:CC	GO:0005856	cytoskeleton	0.000519	TGFb 24h	H1975	upreg.
GO:CC	GO:0031226	intrinsic component of plasma membrane	0.000519	TGFb 24h	H1975	upreg.
GO:CC	GO:0031410	cytoplasmic vesicle	0.000519	TGFb 24h	H1975	upreg.
GO:CC	GO:0031941	filamentous actin	0.000519	TGFb 24h	H1975	upreg.
GO:CC	GO:0016023	cytoplasmic membrane-bounded vesicle	0.00054	TGFb 24h	H1975	upreg.
GO:CC	GO:0030017	sarcomere	0.000608	TGFb 24h	H1975	upreg.
GO:CC	GO:0044297	cell body	0.000608	TGFb 24h	H1975	upreg.
GO:CC	GO:0044444	cytoplasmic part	0.000689	TGFb 24h	H1975	upreg.
GO:CC	GO:0005583	fibrillar collagen trimer	0.000704	TGFb 24h	H1975	upreg.
GO:CC	GO:0098643	banded collagen fibril	0.000704	TGFb 24h	H1975	upreg.
GO:CC	GO:0005604	basement membrane	0.00081	TGFb 24h	H1975	upreg.
GO:CC	GO:0030016	myofibril	0.00081	TGFb 24h	H1975	upreg.
GO:CC	GO:0044431	Golgi apparatus part	0.000865	TGFb 24h	H1975	upreg.
GO:CC	GO:0030425	dendrite	0.00101	TGFb 24h	H1975	upreg.
GO:CC	GO:0097481	neuronal postsynaptic density	0.00108	TGFb 24h	H1975	upreg.
GO:CC	GO:0044425	membrane part	0.00121	TGFb 24h	H1975	upreg.
GO:CC	GO:0098590	plasma membrane region	0.00121	TGFb 24h	H1975	upreg.
GO:CC	GO:0098644	complex of collagen trimers	0.00146	TGFb 24h	H1975	upreg.
GO:CC	GO:0005887	integral component of plasma membrane	0.00197	TGFb 24h	H1975	upreg.
GO:CC	GO:0005884	actin filament	0.00219	TGFb 24h	H1975	upreg.
GO:CC	GO:0043025	neuronal cell body	0.00219	TGFb 24h	H1975	upreg.
GO:CC	GO:0000139	Golgi membrane	0.00345	TGFb 24h	H1975	upreg.
GO:CC	GO:0044430	cytoskeletal part	0.0036	TGFb 24h	H1975	upreg.
GO:CC	GO:0005794	Golgi apparatus	0.0037	TGFb 24h	H1975	upreg.
GO:CC	GO:0031674	I band	0.00386	TGFb 24h	H1975	upreg.
GO:CC	GO:0043292	contractile fiber	0.00392	TGFb 24h	H1975	upreg.
GO:CC	GO:0048471	perinuclear region of cytoplasm	0.00392	TGFb 24h	H1975	upreg.
GO:CC	GO:0031984	organelle subcompartment	0.00466	TGFb 24h	H1975	upreg.
GO:CC	GO:0030863	cortical cytoskeleton	0.0055	TGFb 24h	H1975	upreg.
GO:CC	GO:0014069	postsynaptic density	0.00552	TGFb 24h	H1975	upreg.
GO:CC	GO:0098791	Golgi subcompartment	0.00621	TGFb 24h	H1975	upreg.
GO:CC	GO:0031253	cell projection membrane	0.0075	TGFb 24h	H1975	upreg.
GO:CC	GO:0044449	contractile fiber part	0.0104	TGFb 24h	H1975	upreg.
GO:CC	GO:0005605	basal lamina	0.0125	TGFb 24h	H1975	upreg.
GO:CC	GO:0031091	platelet alpha granule	0.0141	TGFb 24h	H1975	upreg.
GO:CC	GO:0031224	intrinsic component of membrane	0.0141	TGFb 24h	H1975	upreg.
GO:CC	GO:0045202	synapse	0.0141	TGFb 24h	H1975	upreg.
GO:CC	GO:0098805	whole membrane	0.0141	TGFb 24h	H1975	upreg.
GO:CC	GO:0030018	Z disc	0.0146	TGFb 24h	H1975	upreg.
GO:CC	GO:0031093	platelet alpha granule lumen	0.0169	TGFb 24h	H1975	upreg.
GO:CC	GO:0005584	collagen type I trimer	0.0194	TGFb 24h	H1975	upreg.
GO:CC	GO:0005607	laminin-2 complex	0.0194	TGFb 24h	H1975	upreg.
GO:CC	GO:0034683	integrin alphav-beta3 complex	0.0194	TGFb 24h	H1975	upreg.
GO:CC	GO:0034684	integrin alphav-beta5 complex	0.0194	TGFb 24h	H1975	upreg.
GO:CC	GO:0016459	myosin complex	0.0199	TGFb 24h	H1975	upreg.
GO:CC	GO:0044448	cell cortex part	0.0245	TGFb 24h	H1975	upreg.
GO:CC	GO:0005913	cell-cell adherens junction	0.0273	TGFb 24h	H1975	upreg.
GO:CC	GO:0043256	laminin complex	0.03	TGFb 24h	H1975	upreg.
GO:CC	GO:0043227	membrane-bounded organelle	0.0301	TGFb 24h	H1975	upreg.
GO:CC	GO:0043235	receptor complex	0.0316	TGFb 24h	H1975	upreg.
GO:CC	GO:0005581	collagen trimer	0.0334	TGFb 24h	H1975	upreg.
GO:CC	GO:0030864	cortical actin cytoskeleton	0.0337	TGFb 24h	H1975	upreg.
GO:CC	GO:0045121	membrane raft	0.0337	TGFb 24h	H1975	upreg.
GO:CC	GO:0031256	leading edge membrane	0.0363	TGFb 24h	H1975	upreg.
GO:CC	GO:0043226	organelle	0.0363	TGFb 24h	H1975	upreg.
GO:CC	GO:0016021	integral component of membrane	0.037	TGFb 24h	H1975	upreg.
GO:CC	GO:0031258	lamellipodium membrane	0.0467	TGFb 24h	H1975	upreg.
GO:CC	GO:0031528	microvillus membrane	0.0467	TGFb 24h	H1975	upreg.
GO:CC	GO:0019898	extrinsic component of membrane	0.0475	TGFb 24h	H1975	upreg.
GO:CC	GO:0030478	actin cap	0.0475	TGFb 24h	H1975	upreg.
GO:CC	GO:0034666	integrin alpha2-beta1 complex	0.0475	TGFb 24h	H1975	upreg.
GO:CC	GO:0071062	alphav-beta3 integrin-vitronectin complex	0.0475	TGFb 24h	H1975	upreg.
GO category	GO ID	GO description	false discovery rate	treatment	cell line	effect
GO:BP	GO:0000278	mitotic cell cycle	6.46e-70	TGFb 24h	H1975	downreg.
GO:BP	GO:0007049	cell cycle	5.18e-61	TGFb 24h	H1975	downreg.
GO:BP	GO:1903047	mitotic cell cycle process	9.21e-56	TGFb 24h	H1975	downreg.
GO:BP	GO:0022402	cell cycle process	3.64e-55	TGFb 24h	H1975	downreg.
GO:BP	GO:0000280	nuclear division	6.07e-45	TGFb 24h	H1975	downreg.
GO:BP	GO:0048285	organelle fission	1.51e-43	TGFb 24h	H1975	downreg.
GO:BP	GO:0007067	mitotic nuclear division	2.17e-43	TGFb 24h	H1975	downreg.
GO:BP	GO:0051301	cell division	5.49e-36	TGFb 24h	H1975	downreg.
GO:BP	GO:0007059	chromosome segregation	1.89e-31	TGFb 24h	H1975	downreg.
GO:BP	GO:0051276	chromosome organization	6.45e-26	TGFb 24h	H1975	downreg.
GO:BP	GO:0071103	DNA conformation change	8.5e-23	TGFb 24h	H1975	downreg.
GO:BP	GO:0044770	cell cycle phase transition	3.29e-22	TGFb 24h	H1975	downreg.
GO:BP	GO:0000819	sister chromatid segregation	3.3e-22	TGFb 24h	H1975	downreg.
GO:BP	GO:0098813	nuclear chromosome segregation	8.16e-22	TGFb 24h	H1975	downreg.
GO:BP	GO:0044772	mitotic cell cycle phase transition	9.18e-22	TGFb 24h	H1975	downreg.
GO:BP	GO:0006996	organelle organization	1.76e-21	TGFb 24h	H1975	downreg.
GO:BP	GO:0006323	DNA packaging	5.76e-21	TGFb 24h	H1975	downreg.
GO:BP	GO:0000070	mitotic sister chromatid segregation	4.22e-20	TGFb 24h	H1975	downreg.
GO:BP	GO:0006259	DNA metabolic process	1.06e-19	TGFb 24h	H1975	downreg.
GO:BP	GO:1902589	single-organism organelle organization	2.37e-19	TGFb 24h	H1975	downreg.
GO:BP	GO:0051726	regulation of cell cycle	2.77e-18	TGFb 24h	H1975	downreg.
GO:BP	GO:0065004	protein-DNA complex assembly	3.8e-17	TGFb 24h	H1975	downreg.
GO:BP	GO:0006334	nucleosome assembly	6.08e-17	TGFb 24h	H1975	downreg.
GO:BP	GO:0006260	DNA replication	1.98e-16	TGFb 24h	H1975	downreg.
GO:BP	GO:0031497	chromatin assembly	1.98e-16	TGFb 24h	H1975	downreg.
GO:BP	GO:0000082	G1/S transition of mitotic cell cycle	3.23e-16	TGFb 24h	H1975	downreg.
GO:BP	GO:0010564	regulation of cell cycle process	3.23e-16	TGFb 24h	H1975	downreg.
GO:BP	GO:0071840	cellular component organization or biogenesis	3.58e-16	TGFb 24h	H1975	downreg.
GO:BP	GO:0006271	DNA strand elongation involved in DNA replication	4.28e-16	TGFb 24h	H1975	downreg.
GO:BP	GO:0007346	regulation of mitotic cell cycle	8.85e-16	TGFb 24h	H1975	downreg.
GO:BP	GO:0016043	cellular component organization	1.2e-15	TGFb 24h	H1975	downreg.
GO:BP	GO:0031055	chromatin remodeling at centromere	1.2e-15	TGFb 24h	H1975	downreg.
GO:BP	GO:0007264	small GTPase mediated signal transduction	1.78e-15	TGFb 24h	H1975	downreg.
GO:BP	GO:0034508	centromere complex assembly	3.18e-15	TGFb 24h	H1975	downreg.
GO:BP	GO:0034080	CENP-A containing nucleosome assembly	7.77e-15	TGFb 24h	H1975	downreg.
GO:BP	GO:0061641	CENP-A containing chromatin organization	7.77e-15	TGFb 24h	H1975	downreg.
GO:BP	GO:0006270	DNA replication initiation	8.83e-15	TGFb 24h	H1975	downreg.
GO:BP	GO:0006336	DNA replication-independent nucleosome assembly	7.51e-14	TGFb 24h	H1975	downreg.
GO:BP	GO:0007088	regulation of mitotic nuclear division	1.68e-13	TGFb 24h	H1975	downreg.
GO:BP	GO:0007052	mitotic spindle organization	2.54e-13	TGFb 24h	H1975	downreg.
GO:BP	GO:0000226	microtubule cytoskeleton organization	4.33e-13	TGFb 24h	H1975	downreg.
GO:BP	GO:0007017	microtubule-based process	4.34e-13	TGFb 24h	H1975	downreg.
GO:BP	GO:0006261	DNA-dependent DNA replication	1.21e-12	TGFb 24h	H1975	downreg.
GO:BP	GO:0051302	regulation of cell division	1.68e-12	TGFb 24h	H1975	downreg.
GO:BP	GO:0051321	meiotic cell cycle	3.88e-12	TGFb 24h	H1975	downreg.
GO:BP	GO:0051983	regulation of chromosome segregation	4.25e-12	TGFb 24h	H1975	downreg.
GO:BP	GO:0007051	spindle organization	7.07e-12	TGFb 24h	H1975	downreg.
GO:BP	GO:0006281	DNA repair	1.11e-11	TGFb 24h	H1975	downreg.
GO:BP	GO:1901987	regulation of cell cycle phase transition	3.3e-11	TGFb 24h	H1975	downreg.
GO:BP	GO:0007126	meiotic nuclear division	4.27e-11	TGFb 24h	H1975	downreg.
GO:BP	GO:0000075	cell cycle checkpoint	9.8e-11	TGFb 24h	H1975	downreg.
GO:BP	GO:1901990	regulation of mitotic cell cycle phase transition	9.92e-11	TGFb 24h	H1975	downreg.
GO:BP	GO:0051783	regulation of nuclear division	7.66e-10	TGFb 24h	H1975	downreg.
GO:BP	GO:0071822	protein complex subunit organization	7.72e-10	TGFb 24h	H1975	downreg.
GO:BP	GO:1902850	microtubule cytoskeleton organization involved in mitosis	8.92e-10	TGFb 24h	H1975	downreg.
GO:BP	GO:0090068	positive regulation of cell cycle process	1.38e-09	TGFb 24h	H1975	downreg.
GO:BP	GO:0006461	protein complex assembly	4.01e-09	TGFb 24h	H1975	downreg.
GO:BP	GO:0070271	protein complex biogenesis	4.01e-09	TGFb 24h	H1975	downreg.
GO:BP	GO:0045787	positive regulation of cell cycle	7.88e-09	TGFb 24h	H1975	downreg.
GO:BP	GO:0006974	cellular response to DNA damage stimulus	8.42e-09	TGFb 24h	H1975	downreg.
GO:BP	GO:0006310	DNA recombination	9.01e-09	TGFb 24h	H1975	downreg.
GO:BP	GO:0045931	positive regulation of mitotic cell cycle	2.38e-08	TGFb 24h	H1975	downreg.
GO:BP	GO:0051297	centrosome organization	2.59e-08	TGFb 24h	H1975	downreg.
GO:BP	GO:0090307	mitotic spindle assembly	5.07e-08	TGFb 24h	H1975	downreg.
GO:BP	GO:0000083	regulation of transcription involved in G1/S transition of mitotic cell cycle	6e-08	TGFb 24h	H1975	downreg.
GO:BP	GO:0043933	macromolecular complex subunit organization	1.03e-07	TGFb 24h	H1975	downreg.
GO:BP	GO:0044763	single-organism cellular process	1.17e-07	TGFb 24h	H1975	downreg.
GO:BP	GO:0051782	negative regulation of cell division	2.2e-07	TGFb 24h	H1975	downreg.
GO:BP	GO:0065003	macromolecular complex assembly	2.37e-07	TGFb 24h	H1975	downreg.
GO:BP	GO:0070507	regulation of microtubule cytoskeleton organization	2.37e-07	TGFb 24h	H1975	downreg.
GO:BP	GO:0000910	cytokinesis	2.64e-07	TGFb 24h	H1975	downreg.
GO:BP	GO:0032886	regulation of microtubule-based process	3.18e-07	TGFb 24h	H1975	downreg.
GO:BP	GO:0051303	establishment of chromosome localization	4.42e-07	TGFb 24h	H1975	downreg.
GO:BP	GO:0051225	spindle assembly	5.85e-07	TGFb 24h	H1975	downreg.
GO:BP	GO:0065007	biological regulation	6.13e-07	TGFb 24h	H1975	downreg.
GO:BP	GO:0033260	nuclear DNA replication	6.45e-07	TGFb 24h	H1975	downreg.
GO:BP	GO:0034502	protein localization to chromosome	6.99e-07	TGFb 24h	H1975	downreg.
GO:BP	GO:0050896	response to stimulus	7.26e-07	TGFb 24h	H1975	downreg.
GO:BP	GO:0006325	chromatin organization	7.58e-07	TGFb 24h	H1975	downreg.
GO:BP	GO:0045786	negative regulation of cell cycle	1.09e-06	TGFb 24h	H1975	downreg.
GO:BP	GO:0007098	centrosome cycle	1.38e-06	TGFb 24h	H1975	downreg.
GO:BP	GO:0045132	meiotic chromosome segregation	1.58e-06	TGFb 24h	H1975	downreg.
GO:BP	GO:0000086	G2/M transition of mitotic cell cycle	1.69e-06	TGFb 24h	H1975	downreg.
GO:BP	GO:0010948	negative regulation of cell cycle process	2.51e-06	TGFb 24h	H1975	downreg.
GO:BP	GO:0000723	telomere maintenance	2.67e-06	TGFb 24h	H1975	downreg.
GO:BP	GO:0000724	double-strand break repair via homologous recombination	2.67e-06	TGFb 24h	H1975	downreg.
GO:BP	GO:0006302	double-strand break repair	2.67e-06	TGFb 24h	H1975	downreg.
GO:BP	GO:0044710	single-organism metabolic process	2.84e-06	TGFb 24h	H1975	downreg.
GO:BP	GO:0032776	DNA methylation on cytosine	2.98e-06	TGFb 24h	H1975	downreg.
GO:BP	GO:0030071	regulation of mitotic metaphase/anaphase transition	3.06e-06	TGFb 24h	H1975	downreg.
GO:BP	GO:0006312	mitotic recombination	4.13e-06	TGFb 24h	H1975	downreg.
GO:BP	GO:0007076	mitotic chromosome condensation	4.47e-06	TGFb 24h	H1975	downreg.
GO:BP	GO:0071459	protein localization to chromosome, centromeric region	4.47e-06	TGFb 24h	H1975	downreg.
GO:BP	GO:0000022	mitotic spindle elongation	5.07e-06	TGFb 24h	H1975	downreg.
GO:BP	GO:0031577	spindle checkpoint	5.79e-06	TGFb 24h	H1975	downreg.
GO:BP	GO:0051781	positive regulation of cell division	6.59e-06	TGFb 24h	H1975	downreg.
GO:BP	GO:0006338	chromatin remodeling	7.06e-06	TGFb 24h	H1975	downreg.
GO:BP	GO:0035556	intracellular signal transduction	7.69e-06	TGFb 24h	H1975	downreg.
GO:BP	GO:0033554	cellular response to stress	7.7e-06	TGFb 24h	H1975	downreg.
GO:BP	GO:0033043	regulation of organelle organization	7.98e-06	TGFb 24h	H1975	downreg.
GO:BP	GO:0006304	DNA modification	1.27e-05	TGFb 24h	H1975	downreg.
GO:BP	GO:0010965	regulation of mitotic sister chromatid separation	1.27e-05	TGFb 24h	H1975	downreg.
GO:BP	GO:0000003	reproduction	1.49e-05	TGFb 24h	H1975	downreg.
GO:BP	GO:0006306	DNA methylation	1.5e-05	TGFb 24h	H1975	downreg.
GO:BP	GO:0007093	mitotic cell cycle checkpoint	1.73e-05	TGFb 24h	H1975	downreg.
GO:BP	GO:0000281	mitotic cytokinesis	1.74e-05	TGFb 24h	H1975	downreg.
GO:BP	GO:0061640	cytoskeleton-dependent cytokinesis	1.82e-05	TGFb 24h	H1975	downreg.
GO:BP	GO:0050794	regulation of cellular process	1.9e-05	TGFb 24h	H1975	downreg.
GO:BP	GO:0051716	cellular response to stimulus	2.23e-05	TGFb 24h	H1975	downreg.
GO:BP	GO:0051310	metaphase plate congression	2.39e-05	TGFb 24h	H1975	downreg.
GO:BP	GO:0032201	telomere maintenance via semi-conservative replication	2.5e-05	TGFb 24h	H1975	downreg.
GO:BP	GO:0040001	establishment of mitotic spindle localization	2.5e-05	TGFb 24h	H1975	downreg.
GO:BP	GO:0044728	DNA methylation or demethylation	2.52e-05	TGFb 24h	H1975	downreg.
GO:BP	GO:0007010	cytoskeleton organization	2.59e-05	TGFb 24h	H1975	downreg.
GO:BP	GO:0034501	protein localization to kinetochore	2.92e-05	TGFb 24h	H1975	downreg.
GO:BP	GO:0000183	chromatin silencing at rDNA	3.96e-05	TGFb 24h	H1975	downreg.
GO:BP	GO:0045930	negative regulation of mitotic cell cycle	3.96e-05	TGFb 24h	H1975	downreg.
GO:BP	GO:0044085	cellular component biogenesis	4.67e-05	TGFb 24h	H1975	downreg.
GO:BP	GO:0051383	kinetochore organization	6.02e-05	TGFb 24h	H1975	downreg.
GO:BP	GO:0051988	regulation of attachment of spindle microtubules to kinetochore	6.02e-05	TGFb 24h	H1975	downreg.
GO:BP	GO:0050789	regulation of biological process	6.3e-05	TGFb 24h	H1975	downreg.
GO:BP	GO:0051256	mitotic spindle midzone assembly	8.72e-05	TGFb 24h	H1975	downreg.
GO:BP	GO:1901988	negative regulation of cell cycle phase transition	9.73e-05	TGFb 24h	H1975	downreg.
GO:BP	GO:0000722	telomere maintenance via recombination	0.000107	TGFb 24h	H1975	downreg.
GO:BP	GO:0030261	chromosome condensation	0.000107	TGFb 24h	H1975	downreg.
GO:BP	GO:0022607	cellular component assembly	0.00011	TGFb 24h	H1975	downreg.
GO:BP	GO:0044699	single-organism process	0.000116	TGFb 24h	H1975	downreg.
GO:BP	GO:0000079	regulation of cyclin-dependent protein serine/threonine kinase activity	0.000126	TGFb 24h	H1975	downreg.
GO:BP	GO:1901992	positive regulation of mitotic cell cycle phase transition	0.000127	TGFb 24h	H1975	downreg.
GO:BP	GO:0071173	spindle assembly checkpoint	0.000132	TGFb 24h	H1975	downreg.
GO:BP	GO:0007127	meiosis I	0.000156	TGFb 24h	H1975	downreg.
GO:BP	GO:0045840	positive regulation of mitotic nuclear division	0.000156	TGFb 24h	H1975	downreg.
GO:BP	GO:0006342	chromatin silencing	0.000183	TGFb 24h	H1975	downreg.
GO:BP	GO:0007018	microtubule-based movement	0.00019	TGFb 24h	H1975	downreg.
GO:BP	GO:0008608	attachment of spindle microtubules to kinetochore	0.00019	TGFb 24h	H1975	downreg.
GO:BP	GO:0032392	DNA geometric change	0.000215	TGFb 24h	H1975	downreg.
GO:BP	GO:0008283	cell proliferation	0.000216	TGFb 24h	H1975	downreg.
GO:BP	GO:0045839	negative regulation of mitotic nuclear division	0.00023	TGFb 24h	H1975	downreg.
GO:BP	GO:0010639	negative regulation of organelle organization	0.000232	TGFb 24h	H1975	downreg.
GO:BP	GO:0034622	cellular macromolecular complex assembly	0.000249	TGFb 24h	H1975	downreg.
GO:BP	GO:0051784	negative regulation of nuclear division	0.00025	TGFb 24h	H1975	downreg.
GO:BP	GO:0031570	DNA integrity checkpoint	0.000257	TGFb 24h	H1975	downreg.
GO:BP	GO:0051985	negative regulation of chromosome segregation	0.000261	TGFb 24h	H1975	downreg.
GO:BP	GO:0031145	anaphase-promoting complex-dependent proteasomal ubiquitin-dependent protein catabolic process	0.000277	TGFb 24h	H1975	downreg.
GO:BP	GO:0007080	mitotic metaphase plate congression	0.000328	TGFb 24h	H1975	downreg.
GO:BP	GO:0010389	regulation of G2/M transition of mitotic cell cycle	0.000401	TGFb 24h	H1975	downreg.
GO:BP	GO:0006335	DNA replication-dependent nucleosome assembly	0.000455	TGFb 24h	H1975	downreg.
GO:BP	GO:0045814	negative regulation of gene expression, epigenetic	0.000463	TGFb 24h	H1975	downreg.
GO:BP	GO:1901991	negative regulation of mitotic cell cycle phase transition	0.000468	TGFb 24h	H1975	downreg.
GO:BP	GO:0051052	regulation of DNA metabolic process	0.000542	TGFb 24h	H1975	downreg.
GO:BP	GO:0032508	DNA duplex unwinding	0.000556	TGFb 24h	H1975	downreg.
GO:BP	GO:0006950	response to stress	0.000743	TGFb 24h	H1975	downreg.
GO:BP	GO:0006268	DNA unwinding involved in DNA replication	0.000758	TGFb 24h	H1975	downreg.
GO:BP	GO:0051382	kinetochore assembly	0.000758	TGFb 24h	H1975	downreg.
GO:BP	GO:0007094	mitotic spindle assembly checkpoint	0.000867	TGFb 24h	H1975	downreg.
GO:BP	GO:0051640	organelle localization	0.000919	TGFb 24h	H1975	downreg.
GO:BP	GO:0007143	female meiotic division	0.00109	TGFb 24h	H1975	downreg.
GO:BP	GO:0048599	oocyte development	0.00109	TGFb 24h	H1975	downreg.
GO:BP	GO:1904029	regulation of cyclin-dependent protein kinase activity	0.00121	TGFb 24h	H1975	downreg.
GO:BP	GO:0051656	establishment of organelle localization	0.00127	TGFb 24h	H1975	downreg.
GO:BP	GO:0007144	female meiosis I	0.00136	TGFb 24h	H1975	downreg.
GO:BP	GO:0006297	nucleotide-excision repair, DNA gap filling	0.00142	TGFb 24h	H1975	downreg.
GO:BP	GO:0016568	chromatin modification	0.0016	TGFb 24h	H1975	downreg.
GO:BP	GO:0071897	DNA biosynthetic process	0.00164	TGFb 24h	H1975	downreg.
GO:BP	GO:0045652	regulation of megakaryocyte differentiation	0.00175	TGFb 24h	H1975	downreg.
GO:BP	GO:0009994	oocyte differentiation	0.00192	TGFb 24h	H1975	downreg.
GO:BP	GO:0046605	regulation of centrosome cycle	0.00192	TGFb 24h	H1975	downreg.
GO:BP	GO:0000132	establishment of mitotic spindle orientation	0.00194	TGFb 24h	H1975	downreg.
GO:BP	GO:0006284	base-excision repair	0.00203	TGFb 24h	H1975	downreg.
GO:BP	GO:0007091	metaphase/anaphase transition of mitotic cell cycle	0.00288	TGFb 24h	H1975	downreg.
GO:BP	GO:0051299	centrosome separation	0.00288	TGFb 24h	H1975	downreg.
GO:BP	GO:0006275	regulation of DNA replication	0.00299	TGFb 24h	H1975	downreg.
GO:BP	GO:0032465	regulation of cytokinesis	0.00328	TGFb 24h	H1975	downreg.
GO:BP	GO:0033044	regulation of chromosome organization	0.00329	TGFb 24h	H1975	downreg.
GO:BP	GO:0070192	chromosome organization involved in meiosis	0.00335	TGFb 24h	H1975	downreg.
GO:BP	GO:0051493	regulation of cytoskeleton organization	0.00409	TGFb 24h	H1975	downreg.
GO:BP	GO:0000076	DNA replication checkpoint	0.00454	TGFb 24h	H1975	downreg.
GO:BP	GO:0007096	regulation of exit from mitosis	0.00454	TGFb 24h	H1975	downreg.
GO:BP	GO:0090224	regulation of spindle organization	0.00459	TGFb 24h	H1975	downreg.
GO:BP	GO:1901532	regulation of hematopoietic progenitor cell differentiation	0.00471	TGFb 24h	H1975	downreg.
GO:BP	GO:0031572	G2 DNA damage checkpoint	0.00526	TGFb 24h	H1975	downreg.
GO:BP	GO:0051128	regulation of cellular component organization	0.00583	TGFb 24h	H1975	downreg.
GO:BP	GO:0060249	anatomical structure homeostasis	0.00591	TGFb 24h	H1975	downreg.
GO:BP	GO:0051984	positive regulation of chromosome segregation	0.00638	TGFb 24h	H1975	downreg.
GO:BP	GO:0090231	regulation of spindle checkpoint	0.00638	TGFb 24h	H1975	downreg.
GO:BP	GO:0051338	regulation of transferase activity	0.00644	TGFb 24h	H1975	downreg.
GO:BP	GO:0070925	organelle assembly	0.00652	TGFb 24h	H1975	downreg.
GO:BP	GO:0032435	negative regulation of proteasomal ubiquitin-dependent protein catabolic process	0.00753	TGFb 24h	H1975	downreg.
GO:BP	GO:0035574	histone H4-K20 demethylation	0.00886	TGFb 24h	H1975	downreg.
GO:BP	GO:0000212	meiotic spindle organization	0.00896	TGFb 24h	H1975	downreg.
GO:BP	GO:0032467	positive regulation of cytokinesis	0.00919	TGFb 24h	H1975	downreg.
GO:BP	GO:0000727	double-strand break repair via break-induced replication	0.00921	TGFb 24h	H1975	downreg.
GO:BP	GO:0043146	spindle stabilization	0.00921	TGFb 24h	H1975	downreg.
GO:BP	GO:0090306	spindle assembly involved in meiosis	0.00921	TGFb 24h	H1975	downreg.
GO:BP	GO:0051290	protein heterotetramerization	0.0093	TGFb 24h	H1975	downreg.
GO:BP	GO:0008152	metabolic process	0.00932	TGFb 24h	H1975	downreg.
GO:BP	GO:0071900	regulation of protein serine/threonine kinase activity	0.00998	TGFb 24h	H1975	downreg.
GO:BP	GO:0040007	growth	0.0104	TGFb 24h	H1975	downreg.
GO:BP	GO:0007140	male meiosis	0.0107	TGFb 24h	H1975	downreg.
GO:BP	GO:0045143	homologous chromosome segregation	0.0107	TGFb 24h	H1975	downreg.
GO:BP	GO:0032434	regulation of proteasomal ubiquitin-dependent protein catabolic process	0.0133	TGFb 24h	H1975	downreg.
GO:BP	GO:0055114	oxidation-reduction process	0.0135	TGFb 24h	H1975	downreg.
GO:BP	GO:0051439	regulation of ubiquitin-protein ligase activity involved in mitotic cell cycle	0.0138	TGFb 24h	H1975	downreg.
GO:BP	GO:0060968	regulation of gene silencing	0.0149	TGFb 24h	H1975	downreg.
GO:BP	GO:0001556	oocyte maturation	0.0151	TGFb 24h	H1975	downreg.
GO:BP	GO:0044818	mitotic G2/M transition checkpoint	0.0151	TGFb 24h	H1975	downreg.
GO:BP	GO:0045653	negative regulation of megakaryocyte differentiation	0.0151	TGFb 24h	H1975	downreg.
GO:BP	GO:0051304	chromosome separation	0.0151	TGFb 24h	H1975	downreg.
GO:BP	GO:0051262	protein tetramerization	0.0161	TGFb 24h	H1975	downreg.
GO:BP	GO:2001251	negative regulation of chromosome organization	0.0162	TGFb 24h	H1975	downreg.
GO:BP	GO:0019886	antigen processing and presentation of exogenous peptide antigen via MHC class II	0.019	TGFb 24h	H1975	downreg.
GO:BP	GO:0007292	female gamete generation	0.0195	TGFb 24h	H1975	downreg.
GO:BP	GO:0042276	error-prone translesion synthesis	0.0195	TGFb 24h	H1975	downreg.
GO:BP	GO:0009143	nucleoside triphosphate catabolic process	0.0198	TGFb 24h	H1975	downreg.
GO:BP	GO:0035404	histone-serine phosphorylation	0.0198	TGFb 24h	H1975	downreg.
GO:BP	GO:0071168	protein localization to chromatin	0.0198	TGFb 24h	H1975	downreg.
GO:BP	GO:0007100	mitotic centrosome separation	0.0203	TGFb 24h	H1975	downreg.
GO:BP	GO:0048589	developmental growth	0.0228	TGFb 24h	H1975	downreg.
GO:BP	GO:0065008	regulation of biological quality	0.0228	TGFb 24h	H1975	downreg.
GO:BP	GO:0022414	reproductive process	0.0237	TGFb 24h	H1975	downreg.
GO:BP	GO:0040029	regulation of gene expression, epigenetic	0.0238	TGFb 24h	H1975	downreg.
GO:BP	GO:1901360	organic cyclic compound metabolic process	0.0238	TGFb 24h	H1975	downreg.
GO:BP	GO:0051494	negative regulation of cytoskeleton organization	0.0248	TGFb 24h	H1975	downreg.
GO:BP	GO:0008150	biological_process	0.0253	TGFb 24h	H1975	downreg.
GO:BP	GO:0044702	single organism reproductive process	0.0256	TGFb 24h	H1975	downreg.
GO:BP	GO:0010212	response to ionizing radiation	0.026	TGFb 24h	H1975	downreg.
GO:BP	GO:0006301	postreplication repair	0.0265	TGFb 24h	H1975	downreg.
GO:BP	GO:0007019	microtubule depolymerization	0.0268	TGFb 24h	H1975	downreg.
GO:BP	GO:0042325	regulation of phosphorylation	0.0268	TGFb 24h	H1975	downreg.
GO:BP	GO:0051307	meiotic chromosome separation	0.0268	TGFb 24h	H1975	downreg.
GO:BP	GO:0090266	regulation of mitotic cell cycle spindle assembly checkpoint	0.0268	TGFb 24h	H1975	downreg.
GO:BP	GO:0090305	nucleic acid phosphodiester bond hydrolysis	0.0269	TGFb 24h	H1975	downreg.
GO:BP	GO:0051129	negative regulation of cellular component organization	0.0273	TGFb 24h	H1975	downreg.
GO:BP	GO:0009790	embryo development	0.0285	TGFb 24h	H1975	downreg.
GO:BP	GO:0044712	single-organism catabolic process	0.0285	TGFb 24h	H1975	downreg.
GO:BP	GO:0048609	multicellular organismal reproductive process	0.0287	TGFb 24h	H1975	downreg.
GO:BP	GO:0051298	centrosome duplication	0.0288	TGFb 24h	H1975	downreg.
GO:BP	GO:0043549	regulation of kinase activity	0.0312	TGFb 24h	H1975	downreg.
GO:BP	GO:0007276	gamete generation	0.0319	TGFb 24h	H1975	downreg.
GO:BP	GO:0016572	histone phosphorylation	0.0356	TGFb 24h	H1975	downreg.
GO:BP	GO:0090329	regulation of DNA-dependent DNA replication	0.0372	TGFb 24h	H1975	downreg.
GO:BP	GO:0031399	regulation of protein modification process	0.0377	TGFb 24h	H1975	downreg.
GO:BP	GO:0043414	macromolecule methylation	0.0394	TGFb 24h	H1975	downreg.
GO:BP	GO:0008406	gonad development	0.0415	TGFb 24h	H1975	downreg.
GO:BP	GO:0000077	DNA damage checkpoint	0.0422	TGFb 24h	H1975	downreg.
GO:BP	GO:0042769	DNA damage response, detection of DNA damage	0.0432	TGFb 24h	H1975	downreg.
GO:BP	GO:0032504	multicellular organism reproduction	0.0446	TGFb 24h	H1975	downreg.
GO:BP	GO:0071479	cellular response to ionizing radiation	0.0467	TGFb 24h	H1975	downreg.
GO:BP	GO:0001833	inner cell mass cell proliferation	0.0473	TGFb 24h	H1975	downreg.
GO:BP	GO:0006978	DNA damage response, signal transduction by p53 class mediator resulting in transcription of p21 class mediator	0.0473	TGFb 24h	H1975	downreg.
GO:BP	GO:0016458	gene silencing	0.0473	TGFb 24h	H1975	downreg.
GO:BP	GO:0071850	mitotic cell cycle arrest	0.0473	TGFb 24h	H1975	downreg.
GO:BP	GO:0006767	water-soluble vitamin metabolic process	0.049	TGFb 24h	H1975	downreg.
GO category	GO ID	GO description	false discovery rate	treatment	cell line	effect
GO:MF	GO:0005488	binding	1.44e-06	TGFb 24h	H1975	downreg.
GO:MF	GO:0036094	small molecule binding	1.44e-06	TGFb 24h	H1975	downreg.
GO:MF	GO:0003777	microtubule motor activity	3.96e-06	TGFb 24h	H1975	downreg.
GO:MF	GO:0003824	catalytic activity	3.96e-06	TGFb 24h	H1975	downreg.
GO:MF	GO:1901363	heterocyclic compound binding	3.96e-06	TGFb 24h	H1975	downreg.
GO:MF	GO:0005524	ATP binding	4.3e-06	TGFb 24h	H1975	downreg.
GO:MF	GO:0032559	adenyl ribonucleotide binding	5.02e-06	TGFb 24h	H1975	downreg.
GO:MF	GO:0097159	organic cyclic compound binding	5.02e-06	TGFb 24h	H1975	downreg.
GO:MF	GO:0000166	nucleotide binding	7.06e-06	TGFb 24h	H1975	downreg.
GO:MF	GO:0097367	carbohydrate derivative binding	1.91e-05	TGFb 24h	H1975	downreg.
GO:MF	GO:0032553	ribonucleotide binding	2.78e-05	TGFb 24h	H1975	downreg.
GO:MF	GO:0003677	DNA binding	3.47e-05	TGFb 24h	H1975	downreg.
GO:MF	GO:0001882	nucleoside binding	3.65e-05	TGFb 24h	H1975	downreg.
GO:MF	GO:0032550	purine ribonucleoside binding	4.23e-05	TGFb 24h	H1975	downreg.
GO:MF	GO:0043168	anion binding	4.23e-05	TGFb 24h	H1975	downreg.
GO:MF	GO:0035639	purine ribonucleoside triphosphate binding	5.56e-05	TGFb 24h	H1975	downreg.
GO:MF	GO:0032555	purine ribonucleotide binding	7.43e-05	TGFb 24h	H1975	downreg.
GO:MF	GO:0042393	histone binding	9.17e-05	TGFb 24h	H1975	downreg.
GO:MF	GO:0043566	structure-specific DNA binding	0.000209	TGFb 24h	H1975	downreg.
GO:MF	GO:0003774	motor activity	0.00022	TGFb 24h	H1975	downreg.
GO:MF	GO:0003674	molecular_function	0.000451	TGFb 24h	H1975	downreg.
GO:MF	GO:0016462	pyrophosphatase activity	0.000451	TGFb 24h	H1975	downreg.
GO:MF	GO:0044877	macromolecular complex binding	0.000511	TGFb 24h	H1975	downreg.
GO:MF	GO:0003697	single-stranded DNA binding	0.000599	TGFb 24h	H1975	downreg.
GO:MF	GO:0016787	hydrolase activity	0.00068	TGFb 24h	H1975	downreg.
GO:MF	GO:0017111	nucleoside-triphosphatase activity	0.001	TGFb 24h	H1975	downreg.
GO:MF	GO:0005515	protein binding	0.00159	TGFb 24h	H1975	downreg.
GO:MF	GO:0016887	ATPase activity	0.00286	TGFb 24h	H1975	downreg.
GO:MF	GO:0016491	oxidoreductase activity	0.00444	TGFb 24h	H1975	downreg.
GO:MF	GO:0035173	histone kinase activity	0.0114	TGFb 24h	H1975	downreg.
GO:MF	GO:0003682	chromatin binding	0.0129	TGFb 24h	H1975	downreg.
GO:MF	GO:0019901	protein kinase binding	0.0129	TGFb 24h	H1975	downreg.
GO:MF	GO:0003688	DNA replication origin binding	0.0147	TGFb 24h	H1975	downreg.
GO:MF	GO:0035575	histone demethylase activity (H4-K20 specific)	0.0147	TGFb 24h	H1975	downreg.
GO:MF	GO:0003678	DNA helicase activity	0.0148	TGFb 24h	H1975	downreg.
GO:MF	GO:0019900	kinase binding	0.0155	TGFb 24h	H1975	downreg.
GO:MF	GO:0004518	nuclease activity	0.0224	TGFb 24h	H1975	downreg.
GO:MF	GO:0016788	hydrolase activity, acting on ester bonds	0.0401	TGFb 24h	H1975	downreg.
GO:MF	GO:0008017	microtubule binding	0.0492	TGFb 24h	H1975	downreg.
GO category	GO ID	GO description	false discovery rate	treatment	cell line	effect
GO:CC	GO:0005694	chromosome	5.08e-37	TGFb 24h	H1975	downreg.
GO:CC	GO:0044427	chromosomal part	1.18e-33	TGFb 24h	H1975	downreg.
GO:CC	GO:0000775	chromosome, centromeric region	2.28e-30	TGFb 24h	H1975	downreg.
GO:CC	GO:0000793	condensed chromosome	6.09e-30	TGFb 24h	H1975	downreg.
GO:CC	GO:0000779	condensed chromosome, centromeric region	5.57e-24	TGFb 24h	H1975	downreg.
GO:CC	GO:0000776	kinetochore	5.7e-24	TGFb 24h	H1975	downreg.
GO:CC	GO:0000777	condensed chromosome kinetochore	5.7e-24	TGFb 24h	H1975	downreg.
GO:CC	GO:0098687	chromosomal region	3.43e-23	TGFb 24h	H1975	downreg.
GO:CC	GO:0005819	spindle	5.83e-20	TGFb 24h	H1975	downreg.
GO:CC	GO:0043232	intracellular non-membrane-bounded organelle	1.73e-18	TGFb 24h	H1975	downreg.
GO:CC	GO:0031981	nuclear lumen	1.42e-17	TGFb 24h	H1975	downreg.
GO:CC	GO:0000228	nuclear chromosome	3.43e-17	TGFb 24h	H1975	downreg.
GO:CC	GO:0044428	nuclear part	1.61e-16	TGFb 24h	H1975	downreg.
GO:CC	GO:0005654	nucleoplasm	2.19e-16	TGFb 24h	H1975	downreg.
GO:CC	GO:0015630	microtubule cytoskeleton	4.11e-16	TGFb 24h	H1975	downreg.
GO:CC	GO:0070013	intracellular organelle lumen	7.83e-16	TGFb 24h	H1975	downreg.
GO:CC	GO:0031974	membrane-enclosed lumen	4.63e-15	TGFb 24h	H1975	downreg.
GO:CC	GO:0044446	intracellular organelle part	8.23e-15	TGFb 24h	H1975	downreg.
GO:CC	GO:0044815	DNA packaging complex	1.5e-14	TGFb 24h	H1975	downreg.
GO:CC	GO:0044422	organelle part	9.07e-14	TGFb 24h	H1975	downreg.
GO:CC	GO:0005657	replication fork	3.98e-13	TGFb 24h	H1975	downreg.
GO:CC	GO:0044430	cytoskeletal part	1.28e-12	TGFb 24h	H1975	downreg.
GO:CC	GO:0005634	nucleus	2.36e-12	TGFb 24h	H1975	downreg.
GO:CC	GO:0044454	nuclear chromosome part	2.36e-12	TGFb 24h	H1975	downreg.
GO:CC	GO:0032993	protein-DNA complex	6.14e-12	TGFb 24h	H1975	downreg.
GO:CC	GO:0043227	membrane-bounded organelle	1.66e-11	TGFb 24h	H1975	downreg.
GO:CC	GO:0005737	cytoplasm	3.85e-11	TGFb 24h	H1975	downreg.
GO:CC	GO:0044424	intracellular part	5.19e-11	TGFb 24h	H1975	downreg.
GO:CC	GO:0000922	spindle pole	7.28e-11	TGFb 24h	H1975	downreg.
GO:CC	GO:0000794	condensed nuclear chromosome	1.13e-10	TGFb 24h	H1975	downreg.
GO:CC	GO:0043226	organelle	1.57e-10	TGFb 24h	H1975	downreg.
GO:CC	GO:0005622	intracellular	3.82e-10	TGFb 24h	H1975	downreg.
GO:CC	GO:0043231	intracellular membrane-bounded organelle	9.52e-10	TGFb 24h	H1975	downreg.
GO:CC	GO:0000786	nucleosome	1.93e-09	TGFb 24h	H1975	downreg.
GO:CC	GO:0043229	intracellular organelle	6.41e-09	TGFb 24h	H1975	downreg.
GO:CC	GO:0005856	cytoskeleton	6.52e-09	TGFb 24h	H1975	downreg.
GO:CC	GO:0000780	condensed nuclear chromosome, centromeric region	1.02e-08	TGFb 24h	H1975	downreg.
GO:CC	GO:0005874	microtubule	1.02e-08	TGFb 24h	H1975	downreg.
GO:CC	GO:0000940	condensed chromosome outer kinetochore	1.03e-08	TGFb 24h	H1975	downreg.
GO:CC	GO:0043234	protein complex	1.03e-08	TGFb 24h	H1975	downreg.
GO:CC	GO:0000785	chromatin	1.05e-08	TGFb 24h	H1975	downreg.
GO:CC	GO:0042555	MCM complex	1.49e-08	TGFb 24h	H1975	downreg.
GO:CC	GO:0005815	microtubule organizing center	1.73e-08	TGFb 24h	H1975	downreg.
GO:CC	GO:0005813	centrosome	2.7e-08	TGFb 24h	H1975	downreg.
GO:CC	GO:0005871	kinesin complex	3.49e-08	TGFb 24h	H1975	downreg.
GO:CC	GO:0000796	condensin complex	5.22e-08	TGFb 24h	H1975	downreg.
GO:CC	GO:0044444	cytoplasmic part	1.64e-07	TGFb 24h	H1975	downreg.
GO:CC	GO:0000778	condensed nuclear chromosome kinetochore	3.41e-07	TGFb 24h	H1975	downreg.
GO:CC	GO:0005875	microtubule associated complex	9.18e-07	TGFb 24h	H1975	downreg.
GO:CC	GO:0030496	midbody	1.13e-06	TGFb 24h	H1975	downreg.
GO:CC	GO:0044464	cell part	1.67e-06	TGFb 24h	H1975	downreg.
GO:CC	GO:0005623	cell	1.73e-06	TGFb 24h	H1975	downreg.
GO:CC	GO:0005876	spindle microtubule	2.46e-06	TGFb 24h	H1975	downreg.
GO:CC	GO:0072686	mitotic spindle	3.17e-06	TGFb 24h	H1975	downreg.
GO:CC	GO:0032991	macromolecular complex	3.96e-06	TGFb 24h	H1975	downreg.
GO:CC	GO:0043596	nuclear replication fork	4.48e-06	TGFb 24h	H1975	downreg.
GO:CC	GO:0005829	cytosol	2.08e-05	TGFb 24h	H1975	downreg.
GO:CC	GO:0051233	spindle midzone	3.08e-05	TGFb 24h	H1975	downreg.
GO:CC	GO:0000942	condensed nuclear chromosome outer kinetochore	3.53e-05	TGFb 24h	H1975	downreg.
GO:CC	GO:0031262	Ndc80 complex	3.53e-05	TGFb 24h	H1975	downreg.
GO:CC	GO:0005663	DNA replication factor C complex	0.000164	TGFb 24h	H1975	downreg.
GO:CC	GO:0031298	replication fork protection complex	0.000164	TGFb 24h	H1975	downreg.
GO:CC	GO:0032133	chromosome passenger complex	0.000164	TGFb 24h	H1975	downreg.
GO:CC	GO:0070062	extracellular exosome	0.000642	TGFb 24h	H1975	downreg.
GO:CC	GO:0005575	cellular_component	0.000797	TGFb 24h	H1975	downreg.
GO:CC	GO:0031261	DNA replication preinitiation complex	0.000895	TGFb 24h	H1975	downreg.
GO:CC	GO:0097149	centralspindlin complex	0.000895	TGFb 24h	H1975	downreg.
GO:CC	GO:0010369	chromocenter	0.00104	TGFb 24h	H1975	downreg.
GO:CC	GO:0030864	cortical actin cytoskeleton	0.00136	TGFb 24h	H1975	downreg.
GO:CC	GO:0045120	pronucleus	0.00223	TGFb 24h	H1975	downreg.
GO:CC	GO:0000790	nuclear chromatin	0.00426	TGFb 24h	H1975	downreg.
GO:CC	GO:0030894	replisome	0.00426	TGFb 24h	H1975	downreg.
GO:CC	GO:0031616	spindle pole centrosome	0.00499	TGFb 24h	H1975	downreg.
GO:CC	GO:0005730	nucleolus	0.00579	TGFb 24h	H1975	downreg.
GO:CC	GO:0035371	microtubule plus-end	0.00745	TGFb 24h	H1975	downreg.
GO:CC	GO:0005721	pericentric heterochromatin	0.0107	TGFb 24h	H1975	downreg.
GO:CC	GO:0043240	Fanconi anaemia nuclear complex	0.0149	TGFb 24h	H1975	downreg.
GO:CC	GO:0044421	extracellular region part	0.0163	TGFb 24h	H1975	downreg.
GO:CC	GO:0043073	germ cell nucleus	0.0178	TGFb 24h	H1975	downreg.
GO:CC	GO:0000792	heterochromatin	0.0198	TGFb 24h	H1975	downreg.
GO:CC	GO:0000811	GINS complex	0.0213	TGFb 24h	H1975	downreg.
GO:CC	GO:0030892	mitotic cohesin complex	0.0213	TGFb 24h	H1975	downreg.
GO:CC	GO:0033065	Rad51C-XRCC3 complex	0.0213	TGFb 24h	H1975	downreg.
GO:CC	GO:0033061	DNA recombinase mediator complex	0.0226	TGFb 24h	H1975	downreg.
GO:CC	GO:0043601	nuclear replisome	0.0312	TGFb 24h	H1975	downreg.
GO:CC	GO:0031982	vesicle	0.0324	TGFb 24h	H1975	downreg.
GO:CC	GO:0005576	extracellular region	0.0345	TGFb 24h	H1975	downreg.
GO:CC	GO:0031967	organelle envelope	0.0345	TGFb 24h	H1975	downreg.
GO:CC	GO:0031988	membrane-bounded vesicle	0.0345	TGFb 24h	H1975	downreg.
GO:CC	GO:0005664	nuclear origin of replication recognition complex	0.0469	TGFb 24h	H1975	downreg.
GO category	GO ID	GO description	false discovery rate	treatment	cell line	effect
GO:BP	GO:0000278	mitotic cell cycle	2.46e-50	HGF	H1975	upreg.
GO:BP	GO:0007049	cell cycle	2.25e-45	HGF	H1975	upreg.
GO:BP	GO:0022402	cell cycle process	2.26e-43	HGF	H1975	upreg.
GO:BP	GO:1903047	mitotic cell cycle process	8.04e-43	HGF	H1975	upreg.
GO:BP	GO:0000280	nuclear division	2.13e-39	HGF	H1975	upreg.
GO:BP	GO:0048285	organelle fission	1.11e-38	HGF	H1975	upreg.
GO:BP	GO:0007067	mitotic nuclear division	3.44e-38	HGF	H1975	upreg.
GO:BP	GO:0051301	cell division	1.02e-36	HGF	H1975	upreg.
GO:BP	GO:0007059	chromosome segregation	9.18e-29	HGF	H1975	upreg.
GO:BP	GO:0051276	chromosome organization	2.95e-28	HGF	H1975	upreg.
GO:BP	GO:0006996	organelle organization	2.37e-25	HGF	H1975	upreg.
GO:BP	GO:1902589	single-organism organelle organization	2.21e-24	HGF	H1975	upreg.
GO:BP	GO:0098813	nuclear chromosome segregation	8.4e-23	HGF	H1975	upreg.
GO:BP	GO:0000819	sister chromatid segregation	3.37e-20	HGF	H1975	upreg.
GO:BP	GO:0071103	DNA conformation change	3.13e-19	HGF	H1975	upreg.
GO:BP	GO:0000070	mitotic sister chromatid segregation	9.15e-19	HGF	H1975	upreg.
GO:BP	GO:0006323	DNA packaging	2.93e-17	HGF	H1975	upreg.
GO:BP	GO:0006259	DNA metabolic process	6.62e-17	HGF	H1975	upreg.
GO:BP	GO:0034508	centromere complex assembly	1.23e-14	HGF	H1975	upreg.
GO:BP	GO:0016043	cellular component organization	5.92e-14	HGF	H1975	upreg.
GO:BP	GO:0006281	DNA repair	1.28e-13	HGF	H1975	upreg.
GO:BP	GO:0007264	small GTPase mediated signal transduction	1.28e-13	HGF	H1975	upreg.
GO:BP	GO:0000226	microtubule cytoskeleton organization	2.88e-13	HGF	H1975	upreg.
GO:BP	GO:0071840	cellular component organization or biogenesis	1.14e-12	HGF	H1975	upreg.
GO:BP	GO:0065004	protein-DNA complex assembly	1.47e-12	HGF	H1975	upreg.
GO:BP	GO:0007017	microtubule-based process	1.52e-12	HGF	H1975	upreg.
GO:BP	GO:0031055	chromatin remodeling at centromere	2.87e-12	HGF	H1975	upreg.
GO:BP	GO:0044772	mitotic cell cycle phase transition	3e-12	HGF	H1975	upreg.
GO:BP	GO:0051302	regulation of cell division	3e-12	HGF	H1975	upreg.
GO:BP	GO:0051726	regulation of cell cycle	6.88e-12	HGF	H1975	upreg.
GO:BP	GO:0006302	double-strand break repair	1.44e-11	HGF	H1975	upreg.
GO:BP	GO:0007051	spindle organization	2.42e-11	HGF	H1975	upreg.
GO:BP	GO:0034080	CENP-A containing nucleosome assembly	2.59e-11	HGF	H1975	upreg.
GO:BP	GO:0061641	CENP-A containing chromatin organization	2.59e-11	HGF	H1975	upreg.
GO:BP	GO:0051983	regulation of chromosome segregation	6.19e-11	HGF	H1975	upreg.
GO:BP	GO:0010564	regulation of cell cycle process	7.72e-11	HGF	H1975	upreg.
GO:BP	GO:0000075	cell cycle checkpoint	1.65e-10	HGF	H1975	upreg.
GO:BP	GO:0031497	chromatin assembly	1.69e-10	HGF	H1975	upreg.
GO:BP	GO:0000910	cytokinesis	2.16e-10	HGF	H1975	upreg.
GO:BP	GO:0006310	DNA recombination	3.36e-10	HGF	H1975	upreg.
GO:BP	GO:0007052	mitotic spindle organization	6.87e-10	HGF	H1975	upreg.
GO:BP	GO:0006974	cellular response to DNA damage stimulus	1.01e-09	HGF	H1975	upreg.
GO:BP	GO:0006334	nucleosome assembly	1.75e-09	HGF	H1975	upreg.
GO:BP	GO:0007346	regulation of mitotic cell cycle	2.19e-09	HGF	H1975	upreg.
GO:BP	GO:0006261	DNA-dependent DNA replication	4.03e-09	HGF	H1975	upreg.
GO:BP	GO:0035556	intracellular signal transduction	4.17e-09	HGF	H1975	upreg.
GO:BP	GO:0006260	DNA replication	5.76e-09	HGF	H1975	upreg.
GO:BP	GO:0043933	macromolecular complex subunit organization	6e-09	HGF	H1975	upreg.
GO:BP	GO:0030261	chromosome condensation	7.99e-09	HGF	H1975	upreg.
GO:BP	GO:0071822	protein complex subunit organization	2.36e-08	HGF	H1975	upreg.
GO:BP	GO:0033043	regulation of organelle organization	3.87e-08	HGF	H1975	upreg.
GO:BP	GO:0007010	cytoskeleton organization	4.87e-08	HGF	H1975	upreg.
GO:BP	GO:0000723	telomere maintenance	5.81e-08	HGF	H1975	upreg.
GO:BP	GO:0007088	regulation of mitotic nuclear division	1.13e-07	HGF	H1975	upreg.
GO:BP	GO:1902850	microtubule cytoskeleton organization involved in mitosis	1.36e-07	HGF	H1975	upreg.
GO:BP	GO:0007076	mitotic chromosome condensation	2.36e-07	HGF	H1975	upreg.
GO:BP	GO:1901990	regulation of mitotic cell cycle phase transition	2.66e-07	HGF	H1975	upreg.
GO:BP	GO:0061640	cytoskeleton-dependent cytokinesis	3.06e-07	HGF	H1975	upreg.
GO:BP	GO:0051321	meiotic cell cycle	3.19e-07	HGF	H1975	upreg.
GO:BP	GO:0000022	mitotic spindle elongation	4.08e-07	HGF	H1975	upreg.
GO:BP	GO:0000281	mitotic cytokinesis	4.22e-07	HGF	H1975	upreg.
GO:BP	GO:0000724	double-strand break repair via homologous recombination	5.72e-07	HGF	H1975	upreg.
GO:BP	GO:0031577	spindle checkpoint	8.91e-07	HGF	H1975	upreg.
GO:BP	GO:0033044	regulation of chromosome organization	1.07e-06	HGF	H1975	upreg.
GO:BP	GO:0045132	meiotic chromosome segregation	1.07e-06	HGF	H1975	upreg.
GO:BP	GO:0006312	mitotic recombination	1.09e-06	HGF	H1975	upreg.
GO:BP	GO:0044763	single-organism cellular process	1.32e-06	HGF	H1975	upreg.
GO:BP	GO:0006325	chromatin organization	1.82e-06	HGF	H1975	upreg.
GO:BP	GO:0006271	DNA strand elongation involved in DNA replication	1.96e-06	HGF	H1975	upreg.
GO:BP	GO:0045787	positive regulation of cell cycle	2.36e-06	HGF	H1975	upreg.
GO:BP	GO:0034501	protein localization to kinetochore	2.43e-06	HGF	H1975	upreg.
GO:BP	GO:0033554	cellular response to stress	2.77e-06	HGF	H1975	upreg.
GO:BP	GO:0006338	chromatin remodeling	3.17e-06	HGF	H1975	upreg.
GO:BP	GO:0030071	regulation of mitotic metaphase/anaphase transition	3.37e-06	HGF	H1975	upreg.
GO:BP	GO:0033260	nuclear DNA replication	3.85e-06	HGF	H1975	upreg.
GO:BP	GO:0051303	establishment of chromosome localization	4.04e-06	HGF	H1975	upreg.
GO:BP	GO:0000086	G2/M transition of mitotic cell cycle	5.08e-06	HGF	H1975	upreg.
GO:BP	GO:0051310	metaphase plate congression	5.24e-06	HGF	H1975	upreg.
GO:BP	GO:0051297	centrosome organization	6.09e-06	HGF	H1975	upreg.
GO:BP	GO:0007093	mitotic cell cycle checkpoint	6.54e-06	HGF	H1975	upreg.
GO:BP	GO:0007126	meiotic nuclear division	7.01e-06	HGF	H1975	upreg.
GO:BP	GO:0051256	mitotic spindle midzone assembly	1.02e-05	HGF	H1975	upreg.
GO:BP	GO:0000082	G1/S transition of mitotic cell cycle	1.16e-05	HGF	H1975	upreg.
GO:BP	GO:0070507	regulation of microtubule cytoskeleton organization	1.19e-05	HGF	H1975	upreg.
GO:BP	GO:0090307	mitotic spindle assembly	1.24e-05	HGF	H1975	upreg.
GO:BP	GO:0008608	attachment of spindle microtubules to kinetochore	1.48e-05	HGF	H1975	upreg.
GO:BP	GO:0007018	microtubule-based movement	1.7e-05	HGF	H1975	upreg.
GO:BP	GO:0032201	telomere maintenance via semi-conservative replication	1.75e-05	HGF	H1975	upreg.
GO:BP	GO:0010965	regulation of mitotic sister chromatid separation	1.92e-05	HGF	H1975	upreg.
GO:BP	GO:0051782	negative regulation of cell division	2.31e-05	HGF	H1975	upreg.
GO:BP	GO:0032886	regulation of microtubule-based process	2.39e-05	HGF	H1975	upreg.
GO:BP	GO:0034502	protein localization to chromosome	2.53e-05	HGF	H1975	upreg.
GO:BP	GO:0016568	chromatin modification	2.57e-05	HGF	H1975	upreg.
GO:BP	GO:0007098	centrosome cycle	4.11e-05	HGF	H1975	upreg.
GO:BP	GO:0051781	positive regulation of cell division	4.11e-05	HGF	H1975	upreg.
GO:BP	GO:0031570	DNA integrity checkpoint	5.16e-05	HGF	H1975	upreg.
GO:BP	GO:0065003	macromolecular complex assembly	5.51e-05	HGF	H1975	upreg.
GO:BP	GO:0010212	response to ionizing radiation	5.85e-05	HGF	H1975	upreg.
GO:BP	GO:0000722	telomere maintenance via recombination	5.91e-05	HGF	H1975	upreg.
GO:BP	GO:0022607	cellular component assembly	5.91e-05	HGF	H1975	upreg.
GO:BP	GO:0090068	positive regulation of cell cycle process	6.02e-05	HGF	H1975	upreg.
GO:BP	GO:0034622	cellular macromolecular complex assembly	6.16e-05	HGF	H1975	upreg.
GO:BP	GO:0045143	homologous chromosome segregation	6.16e-05	HGF	H1975	upreg.
GO:BP	GO:0045930	negative regulation of mitotic cell cycle	6.64e-05	HGF	H1975	upreg.
GO:BP	GO:0051716	cellular response to stimulus	6.81e-05	HGF	H1975	upreg.
GO:BP	GO:0051985	negative regulation of chromosome segregation	7.52e-05	HGF	H1975	upreg.
GO:BP	GO:0044710	single-organism metabolic process	7.8e-05	HGF	H1975	upreg.
GO:BP	GO:1901991	negative regulation of mitotic cell cycle phase transition	8.52e-05	HGF	H1975	upreg.
GO:BP	GO:0032434	regulation of proteasomal ubiquitin-dependent protein catabolic process	9.32e-05	HGF	H1975	upreg.
GO:BP	GO:0045786	negative regulation of cell cycle	9.75e-05	HGF	H1975	upreg.
GO:BP	GO:0051052	regulation of DNA metabolic process	0.000104	HGF	H1975	upreg.
GO:BP	GO:0008283	cell proliferation	0.000108	HGF	H1975	upreg.
GO:BP	GO:0010948	negative regulation of cell cycle process	0.000128	HGF	H1975	upreg.
GO:BP	GO:0006461	protein complex assembly	0.000137	HGF	H1975	upreg.
GO:BP	GO:0070271	protein complex biogenesis	0.000137	HGF	H1975	upreg.
GO:BP	GO:0007080	mitotic metaphase plate congression	0.000158	HGF	H1975	upreg.
GO:BP	GO:0051128	regulation of cellular component organization	0.000168	HGF	H1975	upreg.
GO:BP	GO:0032435	negative regulation of proteasomal ubiquitin-dependent protein catabolic process	0.000227	HGF	H1975	upreg.
GO:BP	GO:0045931	positive regulation of mitotic cell cycle	0.000281	HGF	H1975	upreg.
GO:BP	GO:0051298	centrosome duplication	0.000297	HGF	H1975	upreg.
GO:BP	GO:0006950	response to stress	0.000318	HGF	H1975	upreg.
GO:BP	GO:0051225	spindle assembly	0.000449	HGF	H1975	upreg.
GO:BP	GO:0071173	spindle assembly checkpoint	0.000469	HGF	H1975	upreg.
GO:BP	GO:0032465	regulation of cytokinesis	0.000511	HGF	H1975	upreg.
GO:BP	GO:0071174	mitotic spindle checkpoint	0.000551	HGF	H1975	upreg.
GO:BP	GO:0090304	nucleic acid metabolic process	0.000561	HGF	H1975	upreg.
GO:BP	GO:0050896	response to stimulus	0.000591	HGF	H1975	upreg.
GO:BP	GO:0007127	meiosis I	0.000628	HGF	H1975	upreg.
GO:BP	GO:0044085	cellular component biogenesis	0.000848	HGF	H1975	upreg.
GO:BP	GO:0044260	cellular macromolecule metabolic process	0.000868	HGF	H1975	upreg.
GO:BP	GO:0000083	regulation of transcription involved in G1/S transition of mitotic cell cycle	0.00102	HGF	H1975	upreg.
GO:BP	GO:0009314	response to radiation	0.0011	HGF	H1975	upreg.
GO:BP	GO:0070192	chromosome organization involved in meiosis	0.00131	HGF	H1975	upreg.
GO:BP	GO:0006342	chromatin silencing	0.00134	HGF	H1975	upreg.
GO:BP	GO:2001252	positive regulation of chromosome organization	0.00137	HGF	H1975	upreg.
GO:BP	GO:0032392	DNA geometric change	0.0015	HGF	H1975	upreg.
GO:BP	GO:2001251	negative regulation of chromosome organization	0.00164	HGF	H1975	upreg.
GO:BP	GO:0051640	organelle localization	0.00187	HGF	H1975	upreg.
GO:BP	GO:0032776	DNA methylation on cytosine	0.0019	HGF	H1975	upreg.
GO:BP	GO:0044818	mitotic G2/M transition checkpoint	0.002	HGF	H1975	upreg.
GO:BP	GO:0070925	organelle assembly	0.00237	HGF	H1975	upreg.
GO:BP	GO:0006275	regulation of DNA replication	0.00245	HGF	H1975	upreg.
GO:BP	GO:0007099	centriole replication	0.00264	HGF	H1975	upreg.
GO:BP	GO:0048478	replication fork protection	0.00265	HGF	H1975	upreg.
GO:BP	GO:0019886	antigen processing and presentation of exogenous peptide antigen via MHC class II	0.00277	HGF	H1975	upreg.
GO:BP	GO:0031572	G2 DNA damage checkpoint	0.00327	HGF	H1975	upreg.
GO:BP	GO:0006282	regulation of DNA repair	0.00332	HGF	H1975	upreg.
GO:BP	GO:0051656	establishment of organelle localization	0.00344	HGF	H1975	upreg.
GO:BP	GO:0044699	single-organism process	0.00351	HGF	H1975	upreg.
GO:BP	GO:0007094	mitotic spindle assembly checkpoint	0.0038	HGF	H1975	upreg.
GO:BP	GO:0051383	kinetochore organization	0.00383	HGF	H1975	upreg.
GO:BP	GO:0051988	regulation of attachment of spindle microtubules to kinetochore	0.00383	HGF	H1975	upreg.
GO:BP	GO:0071897	DNA biosynthetic process	0.00388	HGF	H1975	upreg.
GO:BP	GO:0000003	reproduction	0.00389	HGF	H1975	upreg.
GO:BP	GO:0010389	regulation of G2/M transition of mitotic cell cycle	0.00439	HGF	H1975	upreg.
GO:BP	GO:0042769	DNA damage response, detection of DNA damage	0.00439	HGF	H1975	upreg.
GO:BP	GO:1903050	regulation of proteolysis involved in cellular protein catabolic process	0.00471	HGF	H1975	upreg.
GO:BP	GO:0032467	positive regulation of cytokinesis	0.0051	HGF	H1975	upreg.
GO:BP	GO:0007019	microtubule depolymerization	0.00539	HGF	H1975	upreg.
GO:BP	GO:0031109	microtubule polymerization or depolymerization	0.00696	HGF	H1975	upreg.
GO:BP	GO:0046483	heterocycle metabolic process	0.00731	HGF	H1975	upreg.
GO:BP	GO:0007095	mitotic G2 DNA damage checkpoint	0.00751	HGF	H1975	upreg.
GO:BP	GO:0051261	protein depolymerization	0.00763	HGF	H1975	upreg.
GO:BP	GO:0000183	chromatin silencing at rDNA	0.00796	HGF	H1975	upreg.
GO:BP	GO:0051290	protein heterotetramerization	0.00924	HGF	H1975	upreg.
GO:BP	GO:0000077	DNA damage checkpoint	0.00938	HGF	H1975	upreg.
GO:BP	GO:0043170	macromolecule metabolic process	0.00995	HGF	H1975	upreg.
GO:BP	GO:0065007	biological regulation	0.00995	HGF	H1975	upreg.
GO:BP	GO:0009987	cellular process	0.0106	HGF	H1975	upreg.
GO:BP	GO:0006273	lagging strand elongation	0.0108	HGF	H1975	upreg.
GO:BP	GO:0061136	regulation of proteasomal protein catabolic process	0.011	HGF	H1975	upreg.
GO:BP	GO:0006139	nucleobase-containing compound metabolic process	0.0114	HGF	H1975	upreg.
GO:BP	GO:0090305	nucleic acid phosphodiester bond hydrolysis	0.0125	HGF	H1975	upreg.
GO:BP	GO:0045652	regulation of megakaryocyte differentiation	0.0128	HGF	H1975	upreg.
GO:BP	GO:0050794	regulation of cellular process	0.0128	HGF	H1975	upreg.
GO:BP	GO:0051984	positive regulation of chromosome segregation	0.0128	HGF	H1975	upreg.
GO:BP	GO:0090231	regulation of spindle checkpoint	0.0128	HGF	H1975	upreg.
GO:BP	GO:0007062	sister chromatid cohesion	0.0152	HGF	H1975	upreg.
GO:BP	GO:0006725	cellular aromatic compound metabolic process	0.0158	HGF	H1975	upreg.
GO:BP	GO:0051340	regulation of ligase activity	0.0169	HGF	H1975	upreg.
GO:BP	GO:0007091	metaphase/anaphase transition of mitotic cell cycle	0.0175	HGF	H1975	upreg.
GO:BP	GO:0034641	cellular nitrogen compound metabolic process	0.0176	HGF	H1975	upreg.
GO:BP	GO:0008152	metabolic process	0.0194	HGF	H1975	upreg.
GO:BP	GO:1901360	organic cyclic compound metabolic process	0.0204	HGF	H1975	upreg.
GO:BP	GO:0060249	anatomical structure homeostasis	0.0224	HGF	H1975	upreg.
GO:BP	GO:0006807	nitrogen compound metabolic process	0.0228	HGF	H1975	upreg.
GO:BP	GO:0006928	movement of cell or subcellular component	0.0233	HGF	H1975	upreg.
GO:BP	GO:0071479	cellular response to ionizing radiation	0.0233	HGF	H1975	upreg.
GO:BP	GO:0006272	leading strand elongation	0.025	HGF	H1975	upreg.
GO:BP	GO:0015949	nucleobase-containing small molecule interconversion	0.0254	HGF	H1975	upreg.
GO:BP	GO:0045653	negative regulation of megakaryocyte differentiation	0.0254	HGF	H1975	upreg.
GO:BP	GO:0051304	chromosome separation	0.0254	HGF	H1975	upreg.
GO:BP	GO:0006284	base-excision repair	0.0256	HGF	H1975	upreg.
GO:BP	GO:0000733	DNA strand renaturation	0.0261	HGF	H1975	upreg.
GO:BP	GO:0050789	regulation of biological process	0.0261	HGF	H1975	upreg.
GO:BP	GO:0007129	synapsis	0.0267	HGF	H1975	upreg.
GO:BP	GO:0090329	regulation of DNA-dependent DNA replication	0.0308	HGF	H1975	upreg.
GO:BP	GO:0045005	DNA-dependent DNA replication maintenance of fidelity	0.0309	HGF	H1975	upreg.
GO:BP	GO:0010332	response to gamma radiation	0.0311	HGF	H1975	upreg.
GO:BP	GO:0051439	regulation of ubiquitin-protein ligase activity involved in mitotic cell cycle	0.0311	HGF	H1975	upreg.
GO:BP	GO:1902115	regulation of organelle assembly	0.0332	HGF	H1975	upreg.
GO:BP	GO:0031329	regulation of cellular catabolic process	0.0338	HGF	H1975	upreg.
GO:BP	GO:0032508	DNA duplex unwinding	0.0341	HGF	H1975	upreg.
GO:BP	GO:0010639	negative regulation of organelle organization	0.0342	HGF	H1975	upreg.
GO:BP	GO:0045842	positive regulation of mitotic metaphase/anaphase transition	0.0363	HGF	H1975	upreg.
GO:BP	GO:0051493	regulation of cytoskeleton organization	0.0363	HGF	H1975	upreg.
GO:BP	GO:0031330	negative regulation of cellular catabolic process	0.0365	HGF	H1975	upreg.
GO:BP	GO:0034645	cellular macromolecule biosynthetic process	0.0396	HGF	H1975	upreg.
GO:BP	GO:0071478	cellular response to radiation	0.0404	HGF	H1975	upreg.
GO:BP	GO:0044237	cellular metabolic process	0.0431	HGF	H1975	upreg.
GO:BP	GO:0040001	establishment of mitotic spindle localization	0.0433	HGF	H1975	upreg.
GO:BP	GO:0051438	regulation of ubiquitin-protein transferase activity	0.0437	HGF	H1975	upreg.
GO:BP	GO:0044238	primary metabolic process	0.0481	HGF	H1975	upreg.
GO:BP	GO:0006301	postreplication repair	0.0487	HGF	H1975	upreg.
GO:BP	GO:0046605	regulation of centrosome cycle	0.0487	HGF	H1975	upreg.
GO:BP	GO:0009263	deoxyribonucleotide biosynthetic process	0.049	HGF	H1975	upreg.
GO:BP	GO:0051382	kinetochore assembly	0.049	HGF	H1975	upreg.
GO:BP	GO:0009059	macromolecule biosynthetic process	0.0492	HGF	H1975	upreg.
GO:BP	GO:0045814	negative regulation of gene expression, epigenetic	0.05	HGF	H1975	upreg.
GO category	GO ID	GO description	false discovery rate	treatment	cell line	effect
GO:MF	GO:0005524	ATP binding	2.26e-07	HGF	H1975	upreg.
GO:MF	GO:0003777	microtubule motor activity	3.2e-07	HGF	H1975	upreg.
GO:MF	GO:0043566	structure-specific DNA binding	3.36e-06	HGF	H1975	upreg.
GO:MF	GO:0003677	DNA binding	3.74e-06	HGF	H1975	upreg.
GO:MF	GO:0001882	nucleoside binding	4.05e-06	HGF	H1975	upreg.
GO:MF	GO:0032550	purine ribonucleoside binding	4.05e-06	HGF	H1975	upreg.
GO:MF	GO:0032555	purine ribonucleotide binding	4.05e-06	HGF	H1975	upreg.
GO:MF	GO:0035639	purine ribonucleoside triphosphate binding	4.05e-06	HGF	H1975	upreg.
GO:MF	GO:1901363	heterocyclic compound binding	1.61e-05	HGF	H1975	upreg.
GO:MF	GO:0016887	ATPase activity	1.87e-05	HGF	H1975	upreg.
GO:MF	GO:0097159	organic cyclic compound binding	3.43e-05	HGF	H1975	upreg.
GO:MF	GO:0097367	carbohydrate derivative binding	4.98e-05	HGF	H1975	upreg.
GO:MF	GO:0005488	binding	0.000243	HGF	H1975	upreg.
GO:MF	GO:0003697	single-stranded DNA binding	0.000371	HGF	H1975	upreg.
GO:MF	GO:0003824	catalytic activity	0.000371	HGF	H1975	upreg.
GO:MF	GO:0043168	anion binding	0.000487	HGF	H1975	upreg.
GO:MF	GO:0000166	nucleotide binding	0.000642	HGF	H1975	upreg.
GO:MF	GO:0005515	protein binding	0.00224	HGF	H1975	upreg.
GO:MF	GO:0004536	deoxyribonuclease activity	0.00248	HGF	H1975	upreg.
GO:MF	GO:0043167	ion binding	0.00296	HGF	H1975	upreg.
GO:MF	GO:0017111	nucleoside-triphosphatase activity	0.00505	HGF	H1975	upreg.
GO:MF	GO:0016462	pyrophosphatase activity	0.00519	HGF	H1975	upreg.
GO:MF	GO:0044877	macromolecular complex binding	0.00519	HGF	H1975	upreg.
GO:MF	GO:0019900	kinase binding	0.00534	HGF	H1975	upreg.
GO:MF	GO:0042393	histone binding	0.00584	HGF	H1975	upreg.
GO:MF	GO:0004518	nuclease activity	0.00634	HGF	H1975	upreg.
GO:MF	GO:0008094	DNA-dependent ATPase activity	0.00772	HGF	H1975	upreg.
GO:MF	GO:0019901	protein kinase binding	0.00772	HGF	H1975	upreg.
GO:MF	GO:0004386	helicase activity	0.00875	HGF	H1975	upreg.
GO:MF	GO:0051880	G-quadruplex DNA binding	0.00875	HGF	H1975	upreg.
GO:MF	GO:0003674	molecular_function	0.0174	HGF	H1975	upreg.
GO:MF	GO:0004520	endodeoxyribonuclease activity	0.018	HGF	H1975	upreg.
GO:MF	GO:0008574	ATP-dependent microtubule motor activity, plus-end-directed	0.0196	HGF	H1975	upreg.
GO:MF	GO:0003682	chromatin binding	0.0242	HGF	H1975	upreg.
GO:MF	GO:0036094	small molecule binding	0.0242	HGF	H1975	upreg.
GO:MF	GO:0036310	annealing helicase activity	0.0253	HGF	H1975	upreg.
GO:MF	GO:0003676	nucleic acid binding	0.0334	HGF	H1975	upreg.
GO:MF	GO:0004527	exonuclease activity	0.0378	HGF	H1975	upreg.
GO:MF	GO:0070182	DNA polymerase binding	0.0378	HGF	H1975	upreg.
GO category	GO ID	GO description	false discovery rate	treatment	cell line	effect
GO:CC	GO:0005694	chromosome	2.74e-27	HGF	H1975	upreg.
GO:CC	GO:0015630	microtubule cytoskeleton	6.21e-25	HGF	H1975	upreg.
GO:CC	GO:0044427	chromosomal part	7.91e-25	HGF	H1975	upreg.
GO:CC	GO:0000775	chromosome, centromeric region	3.22e-23	HGF	H1975	upreg.
GO:CC	GO:0000793	condensed chromosome	3.43e-22	HGF	H1975	upreg.
GO:CC	GO:0043232	intracellular non-membrane-bounded organelle	4.71e-22	HGF	H1975	upreg.
GO:CC	GO:0098687	chromosomal region	1.27e-20	HGF	H1975	upreg.
GO:CC	GO:0044430	cytoskeletal part	1.52e-20	HGF	H1975	upreg.
GO:CC	GO:0005819	spindle	1.06e-19	HGF	H1975	upreg.
GO:CC	GO:0000777	condensed chromosome kinetochore	4.69e-19	HGF	H1975	upreg.
GO:CC	GO:0000779	condensed chromosome, centromeric region	2.32e-18	HGF	H1975	upreg.
GO:CC	GO:0000776	kinetochore	6e-18	HGF	H1975	upreg.
GO:CC	GO:0005813	centrosome	1.87e-17	HGF	H1975	upreg.
GO:CC	GO:0005815	microtubule organizing center	4.05e-17	HGF	H1975	upreg.
GO:CC	GO:0005634	nucleus	4.01e-16	HGF	H1975	upreg.
GO:CC	GO:0005856	cytoskeleton	5.75e-16	HGF	H1975	upreg.
GO:CC	GO:0005654	nucleoplasm	6.06e-14	HGF	H1975	upreg.
GO:CC	GO:0031981	nuclear lumen	8.92e-14	HGF	H1975	upreg.
GO:CC	GO:0044428	nuclear part	2.03e-12	HGF	H1975	upreg.
GO:CC	GO:0043229	intracellular organelle	2.64e-12	HGF	H1975	upreg.
GO:CC	GO:0000228	nuclear chromosome	2.5e-11	HGF	H1975	upreg.
GO:CC	GO:0005829	cytosol	2.68e-11	HGF	H1975	upreg.
GO:CC	GO:0043233	organelle lumen	2.68e-11	HGF	H1975	upreg.
GO:CC	GO:0044446	intracellular organelle part	3.06e-11	HGF	H1975	upreg.
GO:CC	GO:0043231	intracellular membrane-bounded organelle	7.16e-11	HGF	H1975	upreg.
GO:CC	GO:0070013	intracellular organelle lumen	7.68e-11	HGF	H1975	upreg.
GO:CC	GO:0000922	spindle pole	2.35e-10	HGF	H1975	upreg.
GO:CC	GO:0000940	condensed chromosome outer kinetochore	2.67e-10	HGF	H1975	upreg.
GO:CC	GO:0044422	organelle part	3.11e-10	HGF	H1975	upreg.
GO:CC	GO:0043226	organelle	1.17e-09	HGF	H1975	upreg.
GO:CC	GO:0005622	intracellular	1.18e-09	HGF	H1975	upreg.
GO:CC	GO:0005871	kinesin complex	1.18e-09	HGF	H1975	upreg.
GO:CC	GO:0044424	intracellular part	1.3e-09	HGF	H1975	upreg.
GO:CC	GO:0044454	nuclear chromosome part	1.5e-09	HGF	H1975	upreg.
GO:CC	GO:0000780	condensed nuclear chromosome, centromeric region	7.84e-09	HGF	H1975	upreg.
GO:CC	GO:0005874	microtubule	9.06e-09	HGF	H1975	upreg.
GO:CC	GO:0043227	membrane-bounded organelle	1.1e-08	HGF	H1975	upreg.
GO:CC	GO:0030496	midbody	2.75e-08	HGF	H1975	upreg.
GO:CC	GO:0005657	replication fork	9.24e-08	HGF	H1975	upreg.
GO:CC	GO:0005737	cytoplasm	1.28e-07	HGF	H1975	upreg.
GO:CC	GO:0044815	DNA packaging complex	1.74e-07	HGF	H1975	upreg.
GO:CC	GO:0044464	cell part	3.39e-07	HGF	H1975	upreg.
GO:CC	GO:0005623	cell	5e-07	HGF	H1975	upreg.
GO:CC	GO:0032993	protein-DNA complex	8.12e-07	HGF	H1975	upreg.
GO:CC	GO:0000794	condensed nuclear chromosome	9.12e-07	HGF	H1975	upreg.
GO:CC	GO:0000778	condensed nuclear chromosome kinetochore	2.55e-06	HGF	H1975	upreg.
GO:CC	GO:0044444	cytoplasmic part	3.09e-06	HGF	H1975	upreg.
GO:CC	GO:0005875	microtubule associated complex	3.97e-06	HGF	H1975	upreg.
GO:CC	GO:0005876	spindle microtubule	3.97e-06	HGF	H1975	upreg.
GO:CC	GO:0072686	mitotic spindle	4.87e-06	HGF	H1975	upreg.
GO:CC	GO:0000942	condensed nuclear chromosome outer kinetochore	5.56e-06	HGF	H1975	upreg.
GO:CC	GO:0043234	protein complex	6.76e-06	HGF	H1975	upreg.
GO:CC	GO:0043596	nuclear replication fork	2.84e-05	HGF	H1975	upreg.
GO:CC	GO:0005814	centriole	4.1e-05	HGF	H1975	upreg.
GO:CC	GO:0000796	condensin complex	7.51e-05	HGF	H1975	upreg.
GO:CC	GO:0097149	centralspindlin complex	0.000248	HGF	H1975	upreg.
GO:CC	GO:0000786	nucleosome	0.000251	HGF	H1975	upreg.
GO:CC	GO:0051233	spindle midzone	0.000261	HGF	H1975	upreg.
GO:CC	GO:0032991	macromolecular complex	0.000348	HGF	H1975	upreg.
GO:CC	GO:0031262	Ndc80 complex	0.000898	HGF	H1975	upreg.
GO:CC	GO:0000785	chromatin	0.00122	HGF	H1975	upreg.
GO:CC	GO:0005575	cellular_component	0.00246	HGF	H1975	upreg.
GO:CC	GO:0000792	heterochromatin	0.00635	HGF	H1975	upreg.
GO:CC	GO:0030894	replisome	0.00846	HGF	H1975	upreg.
GO:CC	GO:0030892	mitotic cohesin complex	0.0103	HGF	H1975	upreg.
GO:CC	GO:0016363	nuclear matrix	0.0163	HGF	H1975	upreg.
GO:CC	GO:0005658	alpha DNA polymerase:primase complex	0.0291	HGF	H1975	upreg.
GO:CC	GO:0035371	microtubule plus-end	0.0291	HGF	H1975	upreg.
GO:CC	GO:1990423	RZZ complex	0.0291	HGF	H1975	upreg.
GO:CC	GO:0005721	pericentric heterochromatin	0.0377	HGF	H1975	upreg.
GO category	GO ID	GO description	false discovery rate	treatment	cell line	effect
GO:CC	GO:0031982	vesicle	1.15e-06	HGF	H1975	downreg.
GO:CC	GO:0070062	extracellular exosome	3.43e-06	HGF	H1975	downreg.
GO:CC	GO:0031988	membrane-bounded vesicle	4.3e-06	HGF	H1975	downreg.
GO:CC	GO:0044444	cytoplasmic part	3.26e-05	HGF	H1975	downreg.
GO:CC	GO:0044421	extracellular region part	0.000107	HGF	H1975	downreg.
GO:CC	GO:0005576	extracellular region	0.000421	HGF	H1975	downreg.
GO:CC	GO:0005773	vacuole	0.000579	HGF	H1975	downreg.
GO:CC	GO:0005737	cytoplasm	0.000726	HGF	H1975	downreg.
GO:CC	GO:0043227	membrane-bounded organelle	0.00435	HGF	H1975	downreg.
GO:CC	GO:0005764	lysosome	0.00528	HGF	H1975	downreg.
GO:CC	GO:0016020	membrane	0.0102	HGF	H1975	downreg.
GO:CC	GO:0031090	organelle membrane	0.0139	HGF	H1975	downreg.
GO:CC	GO:0044440	endosomal part	0.0155	HGF	H1975	downreg.
GO:CC	GO:0097208	alveolar lamellar body	0.0155	HGF	H1975	downreg.
GO:CC	GO:0010008	endosome membrane	0.018	HGF	H1975	downreg.
GO:CC	GO:0043226	organelle	0.0245	HGF	H1975	downreg.
GO:CC	GO:0098805	whole membrane	0.0296	HGF	H1975	downreg.
GO:CC	GO:0044437	vacuolar part	0.0305	HGF	H1975	downreg.
GO:CC	GO:0098588	bounding membrane of organelle	0.0305	HGF	H1975	downreg.
