# Supplementary material for: TGFβ-induced cytoskeletal remodeling mediates elevation of cell stiffness and invasiveness in NSCLC
Source: Sci Rep. 2019 May 21;9:7667. doi: 10.1038/s41598-019-43409-x (PMC6529472; doi:10.1038/s41598-019-43409-x)
Supplement: Supplementary file 5 — Supplementary Table S4 [file 41598_2019_43409_MOESM5_ESM.xlsx]

## Sheet: 812_CM_genes
Supplementary Table S4. Manually curated set of 812 genes related to cell mechanical components and functions.
Symbol	Annotation
ABI2	Abl-interactor 2
ABLIM1	Actin binding LIM protein 1
ABLIM2	Actin binding LIM protein family, member 2
ABLIM3	Actin binding LIM protein family, member 3
ABRA	Actin-binding Rho activating protein
ACTA1	Actin, alpha 1, skeletal muscle
ACTA2	Actin, alpha 2, smooth muscle, aorta
ACTB	Actin, beta
ACTBL2	Actin, beta-like 2
ACTC1	Actin, alpha, cardiac muscle 1
ACTG1	Actin, gamma 1
ACTG2	Actin, gamma 2, smooth muscle, enteric
ACTL6A	Actin-like 6A
ACTL6B	Actin-like 6B
ACTL7A	Actin-like 7A
ACTL7B	Actin-like 7B
ACTL8	Actin-like 8
ACTN1	Actinin, alpha 1
ACTN2	Actinin, alpha 2
ACTN3	Actinin, alpha 3
ACTN4	Actinin, alpha 4
ACTR10	Actin-related protein 10 homolog (S. cerevisiae)
ACTR1A	ARP1 actin-related protein 1 homolog A, centractin alpha (yeast)
ACTR1B	ARP1 actin-related protein 1 homolog B, centractin beta (yeast)
ACTR2	ARP2 actin-related protein 2 homolog (yeast)
ACTR3	ARP3 actin-related protein 3 homolog (yeast)
ACTR3B	ARP3 actin-related protein 3 homolog B (yeast)
ACTR5	ARP5 actin-related protein 5 homolog (yeast)
ACTR6	ARP6 actin-related protein 6 homolog (yeast)
ACTR8	ARP8 actin-related protein 8 homolog (yeast)
ACTRT1	Actin-related protein T1
ACTRT2	Actin-related protein T2
ADD1	Adducin 1 (alpha)
ADD3	Adducin 3 (gamma)
AFAP1	Actin filament associated protein 1
AFAP1L1	Actin filament associated protein 1-like 1
AFAP1L2	Actin filament associated protein 1-like 2
ALOX12	Arachidonate 12-lipoxygenase
ALOX12B	Arachidonate 12-lipoxygenase, 12R type
ALOX15	Arachidonate 15-lipoxygenase
ALOX15B	Arachidonate 15-lipoxygenase, type B
ALOX5	Arachidonate 5-lipoxygenase
ALOX5AP	Arachidonate 5-lipoxygenase-activating protein
ALOXE3	Arachidonate lipoxygenase 3
ANK1	Ankyrin 1, erythrocytic
ANK2	Ankyrin 2, neuronal
ANK3	Ankyrin 3, node of Ranvier (ankyrin G)
ANLN	Anillin, actin binding protein
APC	Adenomatous polyposis coli
ARID1A	AT rich interactive domain 1A (SWI-like)
ARID1B	AT rich interactive domain 1B (SWI1-like)
ARPC1A	Actin related protein 2/3 complex, subunit 1A, 41kDa
ARPC1B	Actin related protein 2/3 complex, subunit 1B, 41kDa
ARPC2	Actin related protein 2/3 complex, subunit 2, 34kDa
ARPC3	Actin related protein 2/3 complex, subunit 3, 21kDa
ARPC4	Actin related protein 2/3 complex, subunit 4, 20kDa
ARPC5	Actin related protein 2/3 complex, subunit 5, 16kDa
ARPC5L	Actin related protein 2/3 complex, subunit 5-like
ASTN1	Astrotactin 1
ASTN2	Astrotactin 2
ATRN	Attractin
ATRNL1	Attractin-like 1
AXL	AXL receptor tyrosine kinase
BCAR1	Breast cancer anti-estrogen resistance 1
BCAR3	Breast cancer anti-estrogen resistance 3
BFSP1	Beaded filament structural protein 1, filensin
BFSP2	Beaded filament structural protein 2, phakinin
BRK1	BRICK1, SCAR/WAVE actin-nucleating complex subunit
C12orf52	Chromosome 12 open reading frame 52
CALM1	Calmodulin 1 (phosphorylase kinase, delta)
CALM2	Calmodulin 2 (phosphorylase kinase, delta)
CALM3	Calmodulin 3 (phosphorylase kinase, delta)
CALML3	Calmodulin-like 3
CALML4	Calmodulin-like 4
CALML5	Calmodulin-like 5
CALML6	Calmodulin-like 6
CAPG	Capping protein (actin filament), gelsolin-like
CAPZA1	Capping protein (actin filament) muscle Z-line, alpha 1
CAPZA2	Capping protein (actin filament) muscle Z-line, alpha 2
CAPZA3	Capping protein (actin filament) muscle Z-line, alpha 3
CAPZB	Capping protein (actin filament) muscle Z-line, beta
CAV1	Caveolin 1, caveolae protein, 22kDa
CAV2	Caveolin 2
CAV3	Caveolin 3
CD44	CD44 molecule (Indian blood group)
CDH1	Cadherin 1, type 1, E-cadherin (epithelial)
CDH10	Cadherin 10, type 2 (T2-cadherin)
CDH11	Cadherin 11, type 2, OB-cadherin (osteoblast)
CDH12	Cadherin 12, type 2 (N-cadherin 2)
CDH13	Cadherin 13, H-cadherin (heart)
CDH15	Cadherin 15, type 1, M-cadherin (myotubule)
CDH16	Cadherin 16, KSP-cadherin
CDH17	Cadherin 17, LI cadherin (liver-intestine)
CDH18	Cadherin 18, type 2
CDH19	Cadherin 19, type 2
CDH2	Cadherin 2, type 1, N-cadherin (neuronal)
CDH20	Cadherin 20, type 2
CDH22	Cadherin 22, type 2
CDH23	Cadherin-related 23
CDH24	Cadherin 24, type 2
CDH26	Cadherin 26
CDH3	Cadherin 3, type 1, P-cadherin (placental)
CDH4	Cadherin 4, type 1, R-cadherin (retinal)
CDH5	Cadherin 5, type 2 (vascular endothelium)
CDH6	Cadherin 6, type 2, K-cadherin (fetal kidney)
CDH7	Cadherin 7, type 2
CDH8	Cadherin 8, type 2
CDH9	Cadherin 9, type 2 (T1-cadherin)
CDHR1	Cadherin-related family member 1
CDHR2	Cadherin-related family member 2
CDHR3	Cadherin-related family member 3
CDHR4	Cadherin-related family member 4
CDHR5	Cadherin-related family member 5
CELSR1	Cadherin, EGF LAG seven-pass G-type receptor 1 (flamingo homolog, Drosophila)
CELSR2	Cadherin, EGF LAG seven-pass G-type receptor 2 (flamingo homolog, Drosophila)
CELSR3	Cadherin, EGF LAG seven-pass G-type receptor 3 (flamingo homolog, Drosophila)
CFL1	Cofilin 1 (non-muscle)
CFL2	Cofilin 2 (muscle)
CKAP2	Cytoskeleton associated protein 2
CKAP2L	Cytoskeleton associated protein 2-like
CKAP4	Cytoskeleton-associated protein 4
CKAP5	Cytoskeleton associated protein 5
CLIP1	CAP-GLY domain containing linker protein 1
CLIP2	CAP-GLY domain containing linker protein 2
CLIP3	CAP-GLY domain containing linker protein 3
CLIP4	CAP-GLY domain containing linker protein family, member 4
CNTLN	Centlein, centrosomal protein
CNTN1	Contactin 1
CNTN2	Contactin 2 (axonal)
CNTN3	Contactin 3 (plasmacytoma associated)
CNTN4	Contactin 4
CNTNAP1	Contactin associated protein 1
CNTNAP2	Contactin associated protein-like 2
CNTNAP3	Contactin associated protein-like 3
CNTNAP3B	Contactin associated protein-like 3B
CNTNAP4	Contactin associated protein-like 4
CNTNAP5	Contactin associated protein-like 5
CNTRL	Centriolin
CNTROB	Centrobin, centrosomal BRCA2 interacting protein
COL10A1	Collagen, type X, alpha 1
COL11A1	Collagen, type XI, alpha 1
COL11A2	Collagen, type XI, alpha 2
COL12A1	Collagen, type XII, alpha 1
COL13A1	Collagen, type XIII, alpha 1
COL14A1	Collagen, type XIV, alpha 1
COL15A1	Collagen, type XV, alpha 1
COL16A1	Collagen, type XVI, alpha 1
COL17A1	Collagen, type XVII, alpha 1
COL18A1	Collagen, type XVIII, alpha 1
COL19A1	Collagen, type XIX, alpha 1
COL1A1	Collagen, type I, alpha 1
COL1A2	Collagen, type I, alpha 2
COL20A1	Collagen, type XX, alpha 1
COL21A1	Collagen, type XXI, alpha 1
COL22A1	Collagen, type XXII, alpha 1
COL23A1	Collagen, type XXIII, alpha 1
COL24A1	Collagen, type XXIV, alpha 1
COL25A1	Collagen, type XXV, alpha 1
COL27A1	Collagen, type XXVII, alpha 1
COL28A1	Collagen, type XXVIII, alpha 1
COL2A1	Collagen, type II, alpha 1
COL3A1	Collagen, type III, alpha 1
COL4A1	Collagen, type IV, alpha 1
COL4A2	Collagen, type IV, alpha 2
COL4A3	Collagen, type IV, alpha 3 (Goodpasture antigen)
COL4A4	Collagen, type IV, alpha 4
COL4A5	Collagen, type IV, alpha 5
COL4A6	Collagen, type IV, alpha 6
COL5A1	Collagen, type V, alpha 1
COL5A2	Collagen, type V, alpha 2
COL5A3	Collagen, type V, alpha 3
COL6A1	Collagen, type VI, alpha 1
COL6A2	Collagen, type VI, alpha 2
COL6A3	Collagen, type VI, alpha 3
COL6A5	Collagen, type VI, alpha 5
COL7A1	Collagen, type VII, alpha 1
COL8A1	Collagen, type VIII, alpha 1
COL8A2	Collagen, type VIII, alpha 2
COL9A1	Collagen, type IX, alpha 1
COL9A2	Collagen, type IX, alpha 2
COL9A3	Collagen, type IX, alpha 3
CORO1A	Coronin, actin binding protein, 1A
CORO1B	Coronin, actin binding protein, 1B
CORO1C	Coronin, actin binding protein, 1C
CORO2A	Coronin, actin binding protein, 2A
CORO2B	Coronin, actin binding protein, 2B
CORO6	Coronin 6
CORO7	Coronin 7
CRB1	Crumbs homolog 1 (Drosophila)
CRB2	Crumbs homolog 2 (Drosophila)
CRELD1	Cysteine-rich with EGF-like domains 1
CSPG4	Chondroitin sulfate proteoglycan 4
CTNNA1	Catenin (cadherin-associated protein), alpha 1, 102kDa
CTNNA2	Catenin (cadherin-associated protein), alpha 2
CTNNA3	Catenin (cadherin-associated protein), alpha 3
CTNNAL1	Catenin (cadherin-associated protein), alpha-like 1
CTNNB1	Catenin (cadherin-associated protein), beta 1, 88kDa
CTNNBIP1	Catenin, beta interacting protein 1
CTNNBL1	Catenin, beta like 1
CTNND1	Catenin (cadherin-associated protein), delta 1
CTNND2	Catenin (cadherin-associated protein), delta 2
CTTN	Cortactin
CTTNBP2	Cortactin binding protein 2
CTTNBP2NL	CTTNBP2 N-terminal like
DAAM1	Dishevelled associated activator of morphogenesis 1
DCTN1	Dynactin 1
DCTN2	Dynactin 2 (p50)
DCTN3	Dynactin 3 (p22)
DCTN4	Dynactin 4 (p62)
DCTN5	Dynactin 5 (p25)
DCTN6	Dynactin 6
DES	Desmin
DMD	Dystrophin
DNAH1	Dynein, axonemal, heavy chain 1
DNAH10	Dynein, axonemal, heavy chain 10
DNAH11	Dynein, axonemal, heavy chain 11
DNAH12	Dynein, axonemal, heavy chain 12
DNAH14	Dynein, axonemal, heavy chain 14
DNAH17	Dynein, axonemal, heavy chain 17
DNAH2	Dynein, axonemal, heavy chain 2
DNAH3	Dynein, axonemal, heavy chain 3
DNAH5	Dynein, axonemal, heavy chain 5
DNAH6	Dynein, axonemal, heavy chain 6
DNAH7	Dynein, axonemal, heavy chain 7
DNAH8	Dynein, axonemal, heavy chain 8
DNAH9	Dynein, axonemal, heavy chain 9
DNAI1	Dynein, axonemal, intermediate chain 1
DNAI2	Dynein, axonemal, intermediate chain 2
DNAL1	Dynein, axonemal, light chain 1
DNAL4	Dynein, axonemal, light chain 4
DNALI1	Dynein, axonemal, light intermediate chain 1
DNM1	Dynamin 1
DNM2	Dynamin 2
DNM3	Dynamin 3
DSP	Desmoplakin
DSTN	Destrin (actin depolymerizing factor)
DTNA	Dystrobrevin, alpha
DYNC1H1	Dynein, cytoplasmic 1, heavy chain 1
DYNC1I1	Dynein, cytoplasmic 1, intermediate chain 1
DYNC1I2	Dynein, cytoplasmic 1, intermediate chain 2
DYNC1LI1	Dynein, cytoplasmic 1, light intermediate chain 1
DYNC1LI2	Dynein, cytoplasmic 1, light intermediate chain 2
DYNC2H1	Dynein, cytoplasmic 2, heavy chain 1
DYNC2LI1	Dynein, cytoplasmic 2, light intermediate chain 1
DYNLL2	Dynein, light chain, LC8-type 2
DYNLRB1	Dynein, light chain, roadblock-type 1
DYNLRB2	Dynein, light chain, roadblock-type 2
DYNLT1	Dynein, light chain, Tctex-type 1
DYNLT3	Dynein, light chain, Tctex-type 3
EGFLAM	EGF-like, fibronectin type III and laminin G domains
EML1	Echinoderm microtubule associated protein like 1
EML2	Echinoderm microtubule associated protein like 2
EML3	Echinoderm microtubule associated protein like 3
EML4	Echinoderm microtubule associated protein like 4
EML5	Echinoderm microtubule associated protein like 5
EML6	Echinoderm microtubule associated protein like 6
ENAH	Enabled homolog (Drosophila)
ESPN	Espin
FAT2	FAT tumor suppressor homolog 2 (Drosophila)
FAT4	FAT tumor suppressor homolog 4 (Drosophila)
FBN1	Fibrillin 1
FILIP1	Filamin A interacting protein 1
FILIP1L	Filamin A interacting protein 1-like
FLNA	Filamin A, alpha
FLNB	Filamin B, beta
FLNC	Filamin C, gamma
FMN1	Formin 1
FMN2	Formin 2
FMNL1	Formin-like 1
FMNL2	Formin-like 2
FMNL3	Formin-like 3
FN1	Fibronectin 1
FSCN1	Fascin homolog 1, actin-bundling protein (Strongylocentrotus purpuratus)
FSCN2	Fascin homolog 2, actin-bundling protein, retinal (Strongylocentrotus purpuratus)
FSCN3	Fascin homolog 3, actin-bundling protein, testicular (Strongylocentrotus purpuratus)
FSD1	Fibronectin type III and SPRY domain containing 1
FSD1L	Fibronectin type III and SPRY domain containing 1-like
FSD2	Fibronectin type III and SPRY domain containing 2
FYN	FYN oncogene related to SRC, FGR, YES
GAN	Gigaxonin
GAS6	Growth arrest-specific 6
GFAP	Glial fibrillary acidic protein
GPC1	Glypican 1
GPC2	Glypican 2
GPC3	Glypican 3
GPC4	Glypican 4
GPC5	Glypican 5
GPC6	Glypican 6
GSN	Gelsolin
GTSE1	G-2 and S-phase expressed 1
HELLS	Helicase, lymphoid-specific
HLTF	Helicase-like transcription factor
HSPG2	Heparan sulfate proteoglycan 2
ICAM1	Intercellular adhesion molecule 1
ICAM2	Intercellular adhesion molecule 2
IFFO1	Intermediate filament family orphan 1
IFFO2	Intermediate filament family orphan 2
IFLTD1	Intermediate filament tail domain containing 1
INA	Internexin neuronal intermediate filament protein, alpha
INF2	Inverted formin, FH2 and WH2 domain containing
ITGA1	Integrin, alpha 1
ITGA10	Integrin, alpha 10
ITGA11	Integrin, alpha 11
ITGA2	Integrin, alpha 2 (CD49B, alpha 2 subunit of VLA-2 receptor)
ITGA2B	Integrin, alpha 2b (platelet glycoprotein IIb of IIb/IIIa complex, antigen CD41)
ITGA3	Integrin, alpha 3 (antigen CD49C, alpha 3 subunit of VLA-3 receptor)
ITGA4	Integrin, alpha 4 (antigen CD49D, alpha 4 subunit of VLA-4 receptor)
ITGA5	Integrin, alpha 5 (fibronectin receptor, alpha polypeptide)
ITGA6	Integrin, alpha 6
ITGA7	Integrin, alpha 7
ITGA8	Integrin, alpha 8
ITGA9	Integrin, alpha 9
ITGAD	Integrin, alpha D
ITGAE	Integrin, alpha E (antigen CD103, human mucosal lymphocyte antigen 1
ITGAL	Integrin, alpha L (antigen CD11A (p180), lymphocyte function-associated antigen 1
ITGAM	Integrin, alpha M (complement component 3 receptor 3 subunit)
ITGAV	Integrin, alpha V
ITGAX	Integrin, alpha X (complement component 3 receptor 4 subunit)
ITGB4	Integrin, beta 4
JAKMIP1	Janus kinase and microtubule interacting protein 1
JAKMIP2	Janus kinase and microtubule interacting protein 2
JAKMIP3	Janus kinase and microtubule interacting protein 3
JAM2	Junctional adhesion molecule 2
JAM3	Junctional adhesion molecule 3
JUP	Junction plakoglobin
KIF11	Kinesin family member 11
KIF12	Kinesin family member 12
KIF13A	Kinesin family member 13A
KIF13B	Kinesin family member 13B
KIF14	Kinesin family member 14
KIF15	Kinesin family member 15
KIF16B	Kinesin family member 16B
KIF17	Kinesin family member 17
KIF18A	Kinesin family member 18A
KIF18B	Kinesin family member 18B
KIF19	Kinesin family member 19
KIF1A	Kinesin family member 1A
KIF1B	Kinesin family member 1B
KIF20A	Kinesin family member 20A
KIF20B	Kinesin family member 20B
KIF21A	Kinesin family member 21A
KIF21B	Kinesin family member 21B
KIF22	Kinesin family member 22
KIF23	Kinesin family member 23
KIF24	Kinesin family member 24
KIF25	Kinesin family member 25
KIF26A	Kinesin family member 26A
KIF26B	Kinesin family member 26B
KIF27	Kinesin family member 27
KIF2A	Kinesin heavy chain member 2A
KIF2C	Kinesin family member 2C
KIF3B	Kinesin family member 3B
KIF3C	Kinesin family member 3C
KIF4A	Kinesin family member 4A
KIF4B	Kinesin family member 4B
KIF5A	Kinesin family member 5A
KIF5B	Kinesin family member 5B
KIF5C	Kinesin family member 5C
KIF6	Kinesin family member 6
KIF7	Kinesin family member 7
KIF9	Kinesin family member 9
KIFC1	Kinesin family member C1
KIFC2	Kinesin family member C2
KIFC3	Kinesin family member C3
KLHDC1	Kelch domain containing 1
KLHDC10	Kelch domain containing 10
KLHDC2	Kelch domain containing 2
KLHDC3	Kelch domain containing 3
KLHDC4	Kelch domain containing 4
KLHDC7A	Kelch domain containing 7A
KLHDC7B	Kelch domain containing 7B
KLHDC8A	Kelch domain containing 8A
KLHDC8B	Kelch domain containing 8B
KLHDC9	Kelch domain containing 9
KLHL1	Kelch-like 1 (Drosophila)
KLHL10	Kelch-like 10 (Drosophila)
KLHL11	Kelch-like 11 (Drosophila)
KLHL12	Kelch-like 12 (Drosophila)
KLHL13	Kelch-like 13 (Drosophila)
KLHL14	Kelch-like 14 (Drosophila)
KLHL15	Kelch-like 15 (Drosophila)
KLHL17	Kelch-like 17 (Drosophila)
KLHL18	Kelch-like 18 (Drosophila)
KLHL2	Kelch-like 2, Mayven (Drosophila)
KLHL20	Kelch-like 20 (Drosophila)
KLHL21	Kelch-like 21 (Drosophila)
KLHL22	Kelch-like 22 (Drosophila)
KLHL23	Kelch-like 23 (Drosophila)
KLHL24	Kelch-like 24 (Drosophila)
KLHL25	Kelch-like 25 (Drosophila)
KLHL26	Kelch-like 26 (Drosophila)
KLHL28	Kelch-like 28 (Drosophila)
KLHL29	Kelch-like 29 (Drosophila)
KLHL3	Kelch-like 3 (Drosophila)
KLHL30	Kelch-like 30 (Drosophila)
KLHL31	Kelch-like 31 (Drosophila)
KLHL32	Kelch-like 32 (Drosophila)
KLHL33	Kelch-like 33 (Drosophila)
KLHL34	Kelch-like 34 (Drosophila)
KLHL35	Kelch-like 35 (Drosophila)
KLHL36	Kelch-like 36 (Drosophila)
KLHL38	Kelch-like 38 (Drosophila)
KLHL4	Kelch-like 4 (Drosophila)
KLHL5	Kelch-like 5 (Drosophila)
KLHL6	Kelch-like 6 (Drosophila)
KLHL7	Kelch-like 7 (Drosophila)
KLHL8	Kelch-like 8 (Drosophila)
KLHL9	Kelch-like 9 (Drosophila)
KPTN	Kaptin (actin binding protein)
KRT1	Keratin 1
KRT10	Keratin 10
KRT12	Keratin 12
KRT13	Keratin 13
KRT14	Keratin 14
KRT15	Keratin 15
KRT16	Keratin 16
KRT17	Keratin 17
KRT18	Keratin 18
KRT19	Keratin 19
KRT2	Keratin 2
KRT20	Keratin 20
KRT23	Keratin 23 (histone deacetylase inducible)
KRT24	Keratin 24
KRT25	Keratin 25
KRT26	Keratin 26
KRT27	Keratin 27
KRT28	Keratin 28
KRT3	Keratin 3
KRT31	Keratin 31
KRT32	Keratin 32
KRT33A	Keratin 33A
KRT33B	Keratin 33B
KRT34	Keratin 34
KRT35	Keratin 35
KRT36	Keratin 36
KRT37	Keratin 37
KRT38	Keratin 38
KRT39	Keratin 39
KRT4	Keratin 4
KRT40	Keratin 40
KRT5	Keratin 5
KRT7	Keratin 7
KRT71	Keratin 71
KRT72	Keratin 72
KRT73	Keratin 73
KRT74	Keratin 74
KRT75	Keratin 75
KRT76	Keratin 76
KRT77	Keratin 77
KRT78	Keratin 78
KRT79	Keratin 79
KRT8	Keratin 8
KRT80	Keratin 80
KRT81	Keratin 81
KRT82	Keratin 82
KRT83	Keratin 83
KRT84	Keratin 84
KRT85	Keratin 85
KRT86	Keratin 86
KRT9	Keratin 9
LAMA1	Laminin, alpha 1
LAMA2	Laminin, alpha 2
LAMA3	Laminin, alpha 3
LAMA4	Laminin, alpha 4
LAMA5	Laminin, alpha 5
LAMB1	Laminin, beta 1
LAMB2	Laminin, beta 2 (laminin S)
LAMB3	Laminin, beta 3
LAMB4	Laminin, beta 4
LAMC1	Laminin, gamma 1 (formerly LAMB2)
LAMC2	Laminin, gamma 2
LAMC3	Laminin, gamma 3
LCP1	Lymphocyte cytosolic protein 1 (L-plastin)
LIMA1	LIM domain and actin binding 1
LMNA	Lamin A/C
LMNB1	Lamin B1
LMNB2	Lamin B2
MACF1	Microtubule-actin crosslinking factor 1
MAP1A	Microtubule-associated protein 1A
MAP1B	Microtubule-associated protein 1B
MAP1LC3A	Microtubule-associated protein 1 light chain 3 alpha
MAP1LC3B	Microtubule-associated protein 1 light chain 3 beta
MAP1LC3B2	Microtubule-associated protein 1 light chain 3 beta 2
MAP1LC3C	Microtubule-associated protein 1 light chain 3 gamma
MAP1S	Microtubule-associated protein 1S
MAP2	Microtubule-associated protein 2
MAP4	Microtubule-associated protein 4
MAP6	Microtubule-associated protein 6
MAP7	Microtubule-associated protein 7
MAP9	Microtubule-associated protein 9
MAPRE1	Microtubule-associated protein, RP/EB family, member 1
MAPRE2	Microtubule-associated protein, RP/EB family, member 2
MAPRE3	Microtubule-associated protein, RP/EB family, member 3
MAPT	Microtubule-associated protein tau
MARK1	MAP/microtubule affinity-regulating kinase 1
MARK2	MAP/microtubule affinity-regulating kinase 2
MARK3	MAP/microtubule affinity-regulating kinase 3
MARK4	MAP/microtubule affinity-regulating kinase 4
MAST1	Microtubule associated serine/threonine kinase 1
MAST2	Microtubule associated serine/threonine kinase 2
MAST3	Microtubule associated serine/threonine kinase 3
MAST4	Microtubule associated serine/threonine kinase family member 4
MASTL	Microtubule associated serine/threonine kinase-like
MEGF10	Multiple EGF-like-domains 10
MEGF6	Multiple EGF-like-domains 6
MEGF8	Multiple EGF-like-domains 8
MEGF9	Multiple EGF-like-domains 9
MICAL1	Microtubule associated monoxygenase, calponin and LIM domain containing 1
MICAL2	Microtubule associated monoxygenase, calponin and LIM domain containing 2
MICAL3	Microtubule associated monoxygenase, calponin and LIM domain containing 3
MITD1	MIT, microtubule interacting and transport, domain containing 1
MLIP	Muscular LMNA-interacting protein
MPRIP	Myosin phosphatase Rho interacting protein
MSN	Moesin
MTM1	Myotubularin 1
MTMR1	Myotubularin related protein 1
MTMR10	Myotubularin related protein 10
MTMR11	Myotubularin related protein 11
MTMR12	Myotubularin related protein 12
MTMR14	Myotubularin related protein 14
MTMR2	Myotubularin related protein 2
MTMR3	Myotubularin related protein 3
MTMR4	Myotubularin related protein 4
MTMR6	Myotubularin related protein 6
MTMR7	Myotubularin related protein 7
MTMR8	Myotubularin related protein 8
MTMR9	Myotubularin related protein 9
MTSS1	Metastasis suppressor 1
MTSS1L	Metastasis suppressor 1-like
MTUS1	Microtubule associated tumor suppressor 1
MTUS2	Microtubule associated tumor suppressor candidate 2
MUC1	Mucin 1, cell surface associated
MYH1	Myosin, heavy chain 1, skeletal muscle, adult
MYH10	Myosin, heavy chain 10, non-muscle
MYH11	Myosin, heavy chain 11, smooth muscle
MYH13	Myosin, heavy chain 13, skeletal muscle
MYH14	Myosin, heavy chain 14, non-muscle
MYH15	Myosin, heavy chain 15
MYH2	Myosin, heavy chain 2, skeletal muscle, adult
MYH3	Myosin, heavy chain 3, skeletal muscle, embryonic
MYH4	Myosin, heavy chain 4, skeletal muscle
MYH6	Myosin, heavy chain 6, cardiac muscle, alpha
MYH7	Myosin, heavy chain 7, cardiac muscle, beta
MYH7B	Myosin, heavy chain 7B, cardiac muscle, beta
MYH8	Myosin, heavy chain 8, skeletal muscle, perinatal
MYH9	Myosin, heavy chain 9, non-muscle
MYL1	Myosin, light chain 1, alkali
MYL2	Myosin, light chain 2, regulatory, cardiac, slow
MYL3	Myosin, light chain 3, alkali
MYL4	Myosin, light chain 4, alkali
MYL5	Myosin, light chain 5, regulatory
MYL6	Myosin, light chain 6, alkali, smooth muscle and non-muscle
MYL6B	Myosin, light chain 6B, alkali, smooth muscle and non-muscle
MYL7	Myosin, light chain 7, regulatory
MYL9	Myosin, light chain 9, regulatory
MYLIP	Myosin regulatory light chain interacting protein
MYLK	Myosin light chain kinase
MYLK2	Myosin light chain kinase 2
MYO10	Myosin X
MYO15A	Myosin XVA
MYO18A	Myosin XVIIIA
MYO18B	Myosin XVIIIB
MYO1A	Myosin IA
MYO1B	Myosin IB
MYO1C	Myosin IC
MYO1D	Myosin ID
MYO1E	Myosin IE
MYO1F	Myosin IF
MYO1G	Myosin IG
MYO1H	Myosin IH
MYO3A	Myosin IIIA
MYO3B	Myosin IIIB
MYO5A	Myosin VA (heavy chain 12, myoxin)
MYO5B	Myosin VB
MYO5C	Myosin VC
MYO6	Myosin VI
MYO7A	Myosin VIIA
MYO7B	Myosin VIIB
MYO9A	Myosin IXA
MYO9B	Myosin IXB
MYRIP	Myosin VIIA and Rab interacting protein
MZT1	Mitotic spindle organizing protein 1
MZT2A	Mitotic spindle organizing protein 2A
MZT2B	Mitotic spindle organizing protein 2B
NAV1	Neuron navigator 1
NAV2	Neuron navigator 2
NAV3	Neuron navigator 3
NEDD9	Neural precursor cell expressed, developmentally down-regulated 9
NEFH	Neurofilament, heavy polypeptide
NEFM	Neurofilament, medium polypeptide
NELL2	NEL-like 2 (chicken)
NES	Nestin
NEXN	Nexilin (F actin binding protein)
NF1	Neurofibromin 1
NF2	Neurofibromin 2 (merlin)
NID1	Nidogen 1
NID2	Nidogen 2 (osteonidogen)
NRXN1	Neurexin 1
NRXN2	Neurexin 2
NRXN3	Neurexin 3
NTN1	Netrin 1
NTN4	Netrin 4
NTNG1	Netrin G1
NTNG2	Netrin G2
OBSCN	Obscurin, cytoskeletal calmodulin and titin-interacting RhoGEF
OBSL1	Obscurin-like 1
PALLD	Palladin, cytoskeletal associated protein
PARVA	Parvin, alpha
PARVB	Parvin, beta
PARVG	Parvin, gamma
PFN1	Profilin 1
PFN2	Profilin 2
PFN3	Profilin 3
PFN4	Profilin family, member 4
PHACTR1	Phosphatase and actin regulator 1
PHACTR2	Phosphatase and actin regulator 2
PHACTR3	Phosphatase and actin regulator 3
PHACTR4	Phosphatase and actin regulator 4
PKP1	Plakophilin 1 (ectodermal dysplasia/skin fragility syndrome)
PKP2	Plakophilin 2
PLAU	Plasminogen activator, urokinase
PLEC	Plectin
PLS1	Plastin 1
PLS3	Plastin 3
POT1	Protection of telomeres 1 homolog (S. pombe)
POTEB	POTE ankyrin domain family, member B
POTEC	POTE ankyrin domain family, member C
POTED	POTE ankyrin domain family, member D
POTEF	POTE ankyrin domain family, member F
POTEG	POTE ankyrin domain family, member G
POTEH	POTE ankyrin domain family, member H
POTEI	POTE ankyrin domain family, member I
POTEJ	POTE ankyrin domain family, member J
POTEM	POTE ankyrin domain family, member M
PROS1	Protein S (alpha)
PRPH	Peripherin
PSEN1	Presenilin 1
PSEN2	Presenilin 2 (Alzheimer disease 4)
PTPRK	Protein tyrosine phosphatase, receptor type, K
PXN	Paxillin
RAB25	RAB25, member RAS oncogene family
RAN	RAN, member RAS oncogene family
RANBP1	RAN binding protein 1
RANBP10	RAN binding protein 10
RANBP17	RAN binding protein 17
RANBP2	RAN binding protein 2
RANBP3	RAN binding protein 3
RANBP3L	RAN binding protein 3-like
RANBP6	RAN binding protein 6
RANBP9	RAN binding protein 9
RDX	Radixin
S100B	S100 calcium binding protein B
SACM1L	SAC1 suppressor of actin mutations 1-like (yeast)
SCARF1	Scavenger receptor class F, member 1
SCARF2	Scavenger receptor class F, member 2
SLIT1	Slit homolog 1 (Drosophila)
SLIT2	Slit homolog 2 (Drosophila)
SLIT3	Slit homolog 3 (Drosophila)
SMARCA1	SWI/SNF related, matrix associated, actin dependent regulator of chromatin, subfamily a, member 1
SMARCA2	SWI/SNF related, matrix associated, actin dependent regulator of chromatin, subfamily a, member 2
SMARCA4	SWI/SNF related, matrix associated, actin dependent regulator of chromatin, subfamily a, member 4
SMARCA5	SWI/SNF related, matrix associated, actin dependent regulator of chromatin, subfamily a, member 5
SMARCAD1	SWI/SNF-related, matrix-associated actin-dependent regulator of chromatin, subfamily a, containing DEAD/H box 1
SMARCAL1	SWI/SNF related, matrix associated, actin dependent regulator of chromatin, subfamily a-like 1
SMARCB1	SWI/SNF related, matrix associated, actin dependent regulator of chromatin, subfamily b, member 1
SMARCC1	SWI/SNF related, matrix associated, actin dependent regulator of chromatin, subfamily c, member 1
SMARCC2	SWI/SNF related, matrix associated, actin dependent regulator of chromatin, subfamily c, member 2
SMARCD1	SWI/SNF related, matrix associated, actin dependent regulator of chromatin, subfamily d, member 1
SMARCD2	SWI/SNF related, matrix associated, actin dependent regulator of chromatin, subfamily d, member 2
SMARCD3	SWI/SNF related, matrix associated, actin dependent regulator of chromatin, subfamily d, member 3
SMARCE1	SWI/SNF related, matrix associated, actin dependent regulator of chromatin, subfamily e, member 1
SMC1A	Structural maintenance of chromosomes 1A
SMC1B	Structural maintenance of chromosomes 1B
SMC2	Structural maintenance of chromosomes 2
SMC3	Structural maintenance of chromosomes 3
SMC4	Structural maintenance of chromosomes 4
SMC5	Structural maintenance of chromosomes 5
SMC6	Structural maintenance of chromosomes 6
SMCHD1	Structural maintenance of chromosomes flexible hinge domain containing 1
SNCA	Synuclein, alpha (non A4 component of amyloid precursor)
SNTA1	Syntrophin, alpha 1
SNTB1	Syntrophin, beta 1 (dystrophin-associated protein A1, 59kDa, basic component 1)
SNTB2	Syntrophin, beta 2 (dystrophin-associated protein A1, 59kDa, basic component 2)
SNTG1	Syntrophin, gamma 1
SNTG2	Syntrophin, gamma 2
SORBS1	Sorbin and SH3 domain containing 1
SPP1	Secreted phosphoprotein 1
SPTA1	Spectrin, alpha, erythrocytic 1 (elliptocytosis 2)
SPTAN1	Spectrin, alpha, non-erythrocytic 1
SPTB	Spectrin, beta, erythrocytic
SPTBN1	Spectrin, beta, non-erythrocytic 1
SPTBN2	Spectrin, beta, non-erythrocytic 2
SPTBN4	Spectrin, beta, non-erythrocytic 4
SPTBN5	Spectrin, beta, non-erythrocytic 5
STAB1	Stabilin 1
STH	Saitohin
STMN1	Stathmin 1
SVIL	Supervillin
SYNC	Syncoilin, intermediate filament protein
SYNE1	Spectrin repeat containing, nuclear envelope 1
SYNE2	Spectrin repeat containing, nuclear envelope 2
SYNE3	Spectrin repeat containing, nuclear envelope family member 3
SYNM	Synemin, intermediate filament protein
TBCA	Tubulin folding cofactor A
TBCB	Tubulin folding cofactor B
TBCC	Tubulin folding cofactor C
TBCCD1	TBCC domain containing 1
TBCD	Tubulin folding cofactor D
TBCE	Tubulin folding cofactor E
TBCEL	Tubulin folding cofactor E-like
TBCK	TBC1 domain containing kinase
TCHP	Trichoplein, keratin filament binding
TEKT1	Tektin 1
TEKT2	Tektin 2 (testicular)
TEKT3	Tektin 3
TEKT4	Tektin 4
TEKT5	Tektin 5
TENC1	Tensin like C1 domain containing phosphatase (tensin 2)
TJAP1	Tight junction associated protein 1 (peripheral)
TJP1	Tight junction protein 1
TJP2	Tight junction protein 2
TJP3	Tight junction protein 3
TLN1	Talin 1
TMOD1	Tropomodulin 1
TMOD2	Tropomodulin 2 (neuronal)
TMOD3	Tropomodulin 3 (ubiquitous)
TMOD4	Tropomodulin 4 (muscle)
TNC	Tenascin C
TNNC1	Troponin C type 1 (slow)
TNNC2	Troponin C type 2 (fast)
TNNI1	Troponin I type 1 (skeletal, slow)
TNNI2	Troponin I type 2 (skeletal, fast)
TNNI3	Troponin I type 3 (cardiac)
TNNT1	Troponin T type 1 (skeletal, slow)
TNNT2	Troponin T type 2 (cardiac)
TNNT3	Troponin T type 3 (skeletal, fast)
TNS1	Tensin 1
TPM1	Tropomyosin 1 (alpha)
TPM2	Tropomyosin 2 (beta)
TPM3	Tropomyosin 3
TPM4	Tropomyosin 4
TPPP	Tubulin polymerization promoting protein
TPPP2	Tubulin polymerization-promoting protein family member 2
TPPP3	Tubulin polymerization-promoting protein family member 3
TPX2	TPX2, microtubule-associated, homolog (Xenopus laevis)
TRAF1	TNF receptor-associated factor 1
TRAF2	TNF receptor-associated factor 2
TRAF3	TNF receptor-associated factor 3
TRAF3IP1	TNF receptor-associated factor 3 interacting protein 1
TRAF3IP2	TRAF3 interacting protein 2
TRAF3IP3	TRAF3 interacting protein 3
TRAF4	TNF receptor-associated factor 4
TRAF5	TNF receptor-associated factor 5
TRAF6	TNF receptor-associated factor 6, E3 ubiquitin protein ligase
TRAF7	TNF receptor-associated factor 7, E3 ubiquitin protein ligase
TRIOBP	TRIO and F-actin binding protein
TTBK1	Tau tubulin kinase 1
TTBK2	Tau tubulin kinase 2
TTL	Tubulin tyrosine ligase
TTLL1	Tubulin tyrosine ligase-like family, member 1
TTLL10	Tubulin tyrosine ligase-like family, member 10
TTLL11	Tubulin tyrosine ligase-like family, member 11
TTLL12	Tubulin tyrosine ligase-like family, member 12
TTLL13	Tubulin tyrosine ligase-like family, member 13
TTLL2	Tubulin tyrosine ligase-like family, member 2
TTLL3	Tubulin tyrosine ligase-like family, member 3
TTLL4	Tubulin tyrosine ligase-like family, member 4
TTLL5	Tubulin tyrosine ligase-like family, member 5
TTLL6	Tubulin tyrosine ligase-like family, member 6
TTLL7	Tubulin tyrosine ligase-like family, member 7
TTLL8	Tubulin tyrosine ligase-like family, member 8
TTLL9	Tubulin tyrosine ligase-like family, member 9
TTN	Titin
TUBA1A	Tubulin, alpha 1a
TUBA1B	Tubulin, alpha 1b
TUBA1C	Tubulin, alpha 1c
TUBA3C	Tubulin, alpha 3c
TUBA3D	Tubulin, alpha 3d
TUBA3E	Tubulin, alpha 3e
TUBA4A	Tubulin, alpha 4a
TUBA8	Tubulin, alpha 8
TUBB	Tubulin, beta class I
TUBB1	Tubulin, beta 1 class VI
TUBB2A	Tubulin, beta 2A class IIa
TUBB2B	Tubulin, beta 2B class IIb
TUBB3	Tubulin, beta 3 class III
TUBB6	Tubulin, beta 6 class V
TUBD1	Tubulin, delta 1
TUBE1	Tubulin, epsilon 1
TUBGCP2	Tubulin, gamma complex associated protein 2
TUBGCP3	Tubulin, gamma complex associated protein 3
TUBGCP4	Tubulin, gamma complex associated protein 4
TUBGCP5	Tubulin, gamma complex associated protein 5
TUBGCP6	Tubulin, gamma complex associated protein 6
USH2A	Usher syndrome 2A (autosomal recessive, mild)
UTRN	Utrophin
VASP	Vasodilator-stimulated phosphoprotein
VCAM1	Vascular cell adhesion molecule 1
VCL	Vinculin
VIL1	Villin 1
VIM	Vimentin
VTN	Vitronectin
WAS	Wiskott-Aldrich syndrome
WASF1	WAS protein family, member 1
WASF2	WAS protein family, member 2
WASF3	WAS protein family, member 3
WASL	Wiskott-Aldrich syndrome-like
WHAMM	WAS protein homolog associated with actin, golgi membranes and microtubules
XIRP1	Xin actin-binding repeat containing 1
XIRP2	Xin actin-binding repeat containing 2
YWHAZ	Tyrosine 3-monooxygenase/tryptophan 5-monooxygenase activation protein, zeta polypeptide
ZYX	Zyxin
