# Supplementary material for: TGFβ-induced cytoskeletal remodeling mediates elevation of cell stiffness and invasiveness in NSCLC
Source: Sci Rep. 2019 May 21;9:7667. doi: 10.1038/s41598-019-43409-x (PMC6529472; doi:10.1038/s41598-019-43409-x)
Supplement: Supplementary file 6 — Supplementary Table S5 [file 41598_2019_43409_MOESM6_ESM.xlsx]

## Sheet: Sheet1
Supplementary Table S6. Ontology enrichment of differentially expressed cell mechanics related genes in the non-small cell lung cancer cell line H1975 24h after treatment with TGF or HGF.
GO category	GO ID	GO descr.	FD rate	treatment	cell line	effect
GO:BP	GO:0006928	movement of cell or subcellular component	1.5e-36	TGFb 24h	H1975	upreg.
GO:BP	GO:0030029	actin filament-based process	1.6e-30	TGFb 24h	H1975	upreg.
GO:BP	GO:0007010	cytoskeleton organization	5.19e-28	TGFb 24h	H1975	upreg.
GO:BP	GO:0009653	anatomical structure morphogenesis	2.69e-25	TGFb 24h	H1975	upreg.
GO:BP	GO:0030036	actin cytoskeleton organization	4.33e-25	TGFb 24h	H1975	upreg.
GO:BP	GO:0000904	cell morphogenesis involved in differentiation	5.35e-24	TGFb 24h	H1975	upreg.
GO:BP	GO:0032989	cellular component morphogenesis	1.02e-23	TGFb 24h	H1975	upreg.
GO:BP	GO:0000902	cell morphogenesis	1.39e-23	TGFb 24h	H1975	upreg.
GO:BP	GO:0040011	locomotion	1.39e-23	TGFb 24h	H1975	upreg.
GO:BP	GO:0061564	axon development	3.2e-23	TGFb 24h	H1975	upreg.
GO:BP	GO:0030030	cell projection organization	8.4e-23	TGFb 24h	H1975	upreg.
GO:BP	GO:0007409	axonogenesis	9.89e-22	TGFb 24h	H1975	upreg.
GO:BP	GO:0007411	axon guidance	1.51e-21	TGFb 24h	H1975	upreg.
GO:BP	GO:0048858	cell projection morphogenesis	2.58e-21	TGFb 24h	H1975	upreg.
GO:BP	GO:0048812	neuron projection morphogenesis	2.79e-20	TGFb 24h	H1975	upreg.
GO:BP	GO:0006935	chemotaxis	3.67e-20	TGFb 24h	H1975	upreg.
GO:BP	GO:0007015	actin filament organization	5.45e-20	TGFb 24h	H1975	upreg.
GO:BP	GO:0048667	cell morphogenesis involved in neuron differentiation	1.07e-19	TGFb 24h	H1975	upreg.
GO:BP	GO:0030198	extracellular matrix organization	1.4e-19	TGFb 24h	H1975	upreg.
GO:BP	GO:0031175	neuron projection development	1.64e-19	TGFb 24h	H1975	upreg.
GO:BP	GO:0048468	cell development	2.26e-19	TGFb 24h	H1975	upreg.
GO:BP	GO:0048699	generation of neurons	3.34e-19	TGFb 24h	H1975	upreg.
GO:BP	GO:0022008	neurogenesis	5.23e-19	TGFb 24h	H1975	upreg.
GO:BP	GO:0034330	cell junction organization	9.54e-19	TGFb 24h	H1975	upreg.
GO:BP	GO:0034329	cell junction assembly	1.16e-17	TGFb 24h	H1975	upreg.
GO:BP	GO:0071822	protein complex subunit organization	3.78e-17	TGFb 24h	H1975	upreg.
GO:BP	GO:0048666	neuron development	9.47e-17	TGFb 24h	H1975	upreg.
GO:BP	GO:0007044	cell-substrate junction assembly	1.04e-16	TGFb 24h	H1975	upreg.
GO:BP	GO:0016043	cellular component organization	1.84e-16	TGFb 24h	H1975	upreg.
GO:BP	GO:0030182	neuron differentiation	1.4e-15	TGFb 24h	H1975	upreg.
GO:BP	GO:0022411	cellular component disassembly	2.37e-15	TGFb 24h	H1975	upreg.
GO:BP	GO:0022617	extracellular matrix disassembly	2.93e-15	TGFb 24h	H1975	upreg.
GO:BP	GO:0048731	system development	3.2e-15	TGFb 24h	H1975	upreg.
GO:BP	GO:0022607	cellular component assembly	3.34e-15	TGFb 24h	H1975	upreg.
GO:BP	GO:0009611	response to wounding	5.06e-15	TGFb 24h	H1975	upreg.
GO:BP	GO:1902589	single-organism organelle organization	7.09e-15	TGFb 24h	H1975	upreg.
GO:BP	GO:0007399	nervous system development	1.09e-14	TGFb 24h	H1975	upreg.
GO:BP	GO:0016192	vesicle-mediated transport	4.21e-14	TGFb 24h	H1975	upreg.
GO:BP	GO:0032271	regulation of protein polymerization	4.46e-14	TGFb 24h	H1975	upreg.
GO:BP	GO:0048856	anatomical structure development	5.89e-14	TGFb 24h	H1975	upreg.
GO:BP	GO:0042060	wound healing	8.87e-14	TGFb 24h	H1975	upreg.
GO:BP	GO:0009888	tissue development	1.11e-13	TGFb 24h	H1975	upreg.
GO:BP	GO:0044085	cellular component biogenesis	1.25e-13	TGFb 24h	H1975	upreg.
GO:BP	GO:0007017	microtubule-based process	2.53e-13	TGFb 24h	H1975	upreg.
GO:BP	GO:0048869	cellular developmental process	2.6e-13	TGFb 24h	H1975	upreg.
GO:BP	GO:0030154	cell differentiation	3.33e-13	TGFb 24h	H1975	upreg.
GO:BP	GO:0007596	blood coagulation	3.71e-13	TGFb 24h	H1975	upreg.
GO:BP	GO:0007275	multicellular organismal development	4.61e-13	TGFb 24h	H1975	upreg.
GO:BP	GO:0032970	regulation of actin filament-based process	5.13e-13	TGFb 24h	H1975	upreg.
GO:BP	GO:0006996	organelle organization	1.29e-12	TGFb 24h	H1975	upreg.
GO:BP	GO:0048646	anatomical structure formation involved in morphogenesis	1.93e-12	TGFb 24h	H1975	upreg.
GO:BP	GO:0043933	macromolecular complex subunit organization	2.02e-12	TGFb 24h	H1975	upreg.
GO:BP	GO:0007155	cell adhesion	4.86e-12	TGFb 24h	H1975	upreg.
GO:BP	GO:0008064	regulation of actin polymerization or depolymerization	5.23e-12	TGFb 24h	H1975	upreg.
GO:BP	GO:0031589	cell-substrate adhesion	5.3e-12	TGFb 24h	H1975	upreg.
GO:BP	GO:0032535	regulation of cellular component size	5.3e-12	TGFb 24h	H1975	upreg.
GO:BP	GO:0030833	regulation of actin filament polymerization	8.1e-12	TGFb 24h	H1975	upreg.
GO:BP	GO:0009605	response to external stimulus	2.26e-11	TGFb 24h	H1975	upreg.
GO:BP	GO:0090066	regulation of anatomical structure size	3.5e-11	TGFb 24h	H1975	upreg.
GO:BP	GO:0030048	actin filament-based movement	8e-11	TGFb 24h	H1975	upreg.
GO:BP	GO:0001704	formation of primary germ layer	9.89e-11	TGFb 24h	H1975	upreg.
GO:BP	GO:0016477	cell migration	1.71e-10	TGFb 24h	H1975	upreg.
GO:BP	GO:0043254	regulation of protein complex assembly	1.86e-10	TGFb 24h	H1975	upreg.
GO:BP	GO:0048013	ephrin receptor signaling pathway	2.25e-10	TGFb 24h	H1975	upreg.
GO:BP	GO:0051674	localization of cell	2.64e-10	TGFb 24h	H1975	upreg.
GO:BP	GO:0048870	cell motility	2.69e-10	TGFb 24h	H1975	upreg.
GO:BP	GO:0007160	cell-matrix adhesion	2.93e-10	TGFb 24h	H1975	upreg.
GO:BP	GO:0008154	actin polymerization or depolymerization	3.08e-10	TGFb 24h	H1975	upreg.
GO:BP	GO:0032273	positive regulation of protein polymerization	4.37e-10	TGFb 24h	H1975	upreg.
GO:BP	GO:0050878	regulation of body fluid levels	4.69e-10	TGFb 24h	H1975	upreg.
GO:BP	GO:0031581	hemidesmosome assembly	5.37e-10	TGFb 24h	H1975	upreg.
GO:BP	GO:0032502	developmental process	1.25e-09	TGFb 24h	H1975	upreg.
GO:BP	GO:0032956	regulation of actin cytoskeleton organization	1.3e-09	TGFb 24h	H1975	upreg.
GO:BP	GO:0006909	phagocytosis	2.32e-09	TGFb 24h	H1975	upreg.
GO:BP	GO:0051493	regulation of cytoskeleton organization	2.58e-09	TGFb 24h	H1975	upreg.
GO:BP	GO:0030168	platelet activation	3.88e-09	TGFb 24h	H1975	upreg.
GO:BP	GO:0044087	regulation of cellular component biogenesis	4.75e-09	TGFb 24h	H1975	upreg.
GO:BP	GO:0006897	endocytosis	6.06e-09	TGFb 24h	H1975	upreg.
GO:BP	GO:0007492	endoderm development	6.4e-09	TGFb 24h	H1975	upreg.
GO:BP	GO:0044767	single-organism developmental process	6.43e-09	TGFb 24h	H1975	upreg.
GO:BP	GO:0031334	positive regulation of protein complex assembly	6.98e-09	TGFb 24h	H1975	upreg.
GO:BP	GO:0035987	endodermal cell differentiation	7.67e-09	TGFb 24h	H1975	upreg.
GO:BP	GO:0038096	Fc-gamma receptor signaling pathway involved in phagocytosis	8.25e-09	TGFb 24h	H1975	upreg.
GO:BP	GO:0007264	small GTPase mediated signal transduction	9.36e-09	TGFb 24h	H1975	upreg.
GO:BP	GO:0007369	gastrulation	1.23e-08	TGFb 24h	H1975	upreg.
GO:BP	GO:0022604	regulation of cell morphogenesis	1.38e-08	TGFb 24h	H1975	upreg.
GO:BP	GO:0007167	enzyme linked receptor protein signaling pathway	1.87e-08	TGFb 24h	H1975	upreg.
GO:BP	GO:0051128	regulation of cellular component organization	2.54e-08	TGFb 24h	H1975	upreg.
GO:BP	GO:0051693	actin filament capping	3.18e-08	TGFb 24h	H1975	upreg.
GO:BP	GO:0030834	regulation of actin filament depolymerization	3.34e-08	TGFb 24h	H1975	upreg.
GO:BP	GO:0050900	leukocyte migration	3.34e-08	TGFb 24h	H1975	upreg.
GO:BP	GO:0002576	platelet degranulation	3.46e-08	TGFb 24h	H1975	upreg.
GO:BP	GO:0098602	single organism cell adhesion	3.74e-08	TGFb 24h	H1975	upreg.
GO:BP	GO:0006936	muscle contraction	5.1e-08	TGFb 24h	H1975	upreg.
GO:BP	GO:0003012	muscle system process	7.7e-08	TGFb 24h	H1975	upreg.
GO:BP	GO:0065008	regulation of biological quality	7.98e-08	TGFb 24h	H1975	upreg.
GO:BP	GO:0034332	adherens junction organization	8.09e-08	TGFb 24h	H1975	upreg.
GO:BP	GO:0001706	endoderm formation	8.31e-08	TGFb 24h	H1975	upreg.
GO:BP	GO:0044707	single-multicellular organism process	8.73e-08	TGFb 24h	H1975	upreg.
GO:BP	GO:0045010	actin nucleation	1.08e-07	TGFb 24h	H1975	upreg.
GO:BP	GO:0051495	positive regulation of cytoskeleton organization	1.17e-07	TGFb 24h	H1975	upreg.
GO:BP	GO:0045216	cell-cell junction organization	1.6e-07	TGFb 24h	H1975	upreg.
GO:BP	GO:0007229	integrin-mediated signaling pathway	1.75e-07	TGFb 24h	H1975	upreg.
GO:BP	GO:0030838	positive regulation of actin filament polymerization	4.13e-07	TGFb 24h	H1975	upreg.
GO:BP	GO:0007169	transmembrane receptor protein tyrosine kinase signaling pathway	4.84e-07	TGFb 24h	H1975	upreg.
GO:BP	GO:0051258	protein polymerization	5.21e-07	TGFb 24h	H1975	upreg.
GO:BP	GO:0051130	positive regulation of cellular component organization	5.6e-07	TGFb 24h	H1975	upreg.
GO:BP	GO:0034314	Arp2/3 complex-mediated actin nucleation	6.09e-07	TGFb 24h	H1975	upreg.
GO:BP	GO:0007166	cell surface receptor signaling pathway	6.23e-07	TGFb 24h	H1975	upreg.
GO:BP	GO:0007018	microtubule-based movement	6.61e-07	TGFb 24h	H1975	upreg.
GO:BP	GO:0002376	immune system process	6.71e-07	TGFb 24h	H1975	upreg.
GO:BP	GO:0006461	protein complex assembly	6.71e-07	TGFb 24h	H1975	upreg.
GO:BP	GO:0070271	protein complex biogenesis	6.71e-07	TGFb 24h	H1975	upreg.
GO:BP	GO:0060429	epithelium development	9.72e-07	TGFb 24h	H1975	upreg.
GO:BP	GO:0002429	immune response-activating cell surface receptor signaling pathway	1.28e-06	TGFb 24h	H1975	upreg.
GO:BP	GO:0030574	collagen catabolic process	1.29e-06	TGFb 24h	H1975	upreg.
GO:BP	GO:0034333	adherens junction assembly	1.87e-06	TGFb 24h	H1975	upreg.
GO:BP	GO:0048729	tissue morphogenesis	1.95e-06	TGFb 24h	H1975	upreg.
GO:BP	GO:0070527	platelet aggregation	2.27e-06	TGFb 24h	H1975	upreg.
GO:BP	GO:0007163	establishment or maintenance of cell polarity	2.35e-06	TGFb 24h	H1975	upreg.
GO:BP	GO:0016337	single organismal cell-cell adhesion	2.96e-06	TGFb 24h	H1975	upreg.
GO:BP	GO:0042221	response to chemical	3.4e-06	TGFb 24h	H1975	upreg.
GO:BP	GO:0051270	regulation of cellular component movement	3.4e-06	TGFb 24h	H1975	upreg.
GO:BP	GO:0019886	antigen processing and presentation of exogenous peptide antigen via MHC class II	3.49e-06	TGFb 24h	H1975	upreg.
GO:BP	GO:0044089	positive regulation of cellular component biogenesis	3.81e-06	TGFb 24h	H1975	upreg.
GO:BP	GO:0051016	barbed-end actin filament capping	3.86e-06	TGFb 24h	H1975	upreg.
GO:BP	GO:0097581	lamellipodium organization	4.57e-06	TGFb 24h	H1975	upreg.
GO:BP	GO:0043588	skin development	4.62e-06	TGFb 24h	H1975	upreg.
GO:BP	GO:0022603	regulation of anatomical structure morphogenesis	4.64e-06	TGFb 24h	H1975	upreg.
GO:BP	GO:0051017	actin filament bundle assembly	5.35e-06	TGFb 24h	H1975	upreg.
GO:BP	GO:0030155	regulation of cell adhesion	6.85e-06	TGFb 24h	H1975	upreg.
GO:BP	GO:0007154	cell communication	7.76e-06	TGFb 24h	H1975	upreg.
GO:BP	GO:0009790	embryo development	7.92e-06	TGFb 24h	H1975	upreg.
GO:BP	GO:0038093	Fc receptor signaling pathway	8.35e-06	TGFb 24h	H1975	upreg.
GO:BP	GO:0065003	macromolecular complex assembly	8.97e-06	TGFb 24h	H1975	upreg.
GO:BP	GO:0006921	cellular component disassembly involved in execution phase of apoptosis	9.72e-06	TGFb 24h	H1975	upreg.
GO:BP	GO:0002757	immune response-activating signal transduction	1.27e-05	TGFb 24h	H1975	upreg.
GO:BP	GO:0051179	localization	1.35e-05	TGFb 24h	H1975	upreg.
GO:BP	GO:0070252	actin-mediated cell contraction	1.35e-05	TGFb 24h	H1975	upreg.
GO:BP	GO:0006887	exocytosis	1.53e-05	TGFb 24h	H1975	upreg.
GO:BP	GO:0006950	response to stress	1.54e-05	TGFb 24h	H1975	upreg.
GO:BP	GO:0044700	single organism signaling	1.57e-05	TGFb 24h	H1975	upreg.
GO:BP	GO:0030042	actin filament depolymerization	1.71e-05	TGFb 24h	H1975	upreg.
GO:BP	GO:0030031	cell projection assembly	2.32e-05	TGFb 24h	H1975	upreg.
GO:BP	GO:0048598	embryonic morphogenesis	2.32e-05	TGFb 24h	H1975	upreg.
GO:BP	GO:0097194	execution phase of apoptosis	3.13e-05	TGFb 24h	H1975	upreg.
GO:BP	GO:0007165	signal transduction	3.65e-05	TGFb 24h	H1975	upreg.
GO:BP	GO:0034446	substrate adhesion-dependent cell spreading	5.73e-05	TGFb 24h	H1975	upreg.
GO:BP	GO:0002478	antigen processing and presentation of exogenous peptide antigen	6.55e-05	TGFb 24h	H1975	upreg.
GO:BP	GO:0030049	muscle filament sliding	6.68e-05	TGFb 24h	H1975	upreg.
GO:BP	GO:0000226	microtubule cytoskeleton organization	7.26e-05	TGFb 24h	H1975	upreg.
GO:BP	GO:0009887	organ morphogenesis	7.47e-05	TGFb 24h	H1975	upreg.
GO:BP	GO:0007009	plasma membrane organization	7.97e-05	TGFb 24h	H1975	upreg.
GO:BP	GO:0048513	organ development	8.03e-05	TGFb 24h	H1975	upreg.
GO:BP	GO:0033043	regulation of organelle organization	8.99e-05	TGFb 24h	H1975	upreg.
GO:BP	GO:0070208	protein heterotrimerization	9.2e-05	TGFb 24h	H1975	upreg.
GO:BP	GO:0010769	regulation of cell morphogenesis involved in differentiation	0.00011	TGFb 24h	H1975	upreg.
GO:BP	GO:2000145	regulation of cell motility	0.000139	TGFb 24h	H1975	upreg.
GO:BP	GO:0072659	protein localization to plasma membrane	0.000225	TGFb 24h	H1975	upreg.
GO:BP	GO:0030334	regulation of cell migration	0.000234	TGFb 24h	H1975	upreg.
GO:BP	GO:0090002	establishment of protein localization to plasma membrane	0.000234	TGFb 24h	H1975	upreg.
GO:BP	GO:0042476	odontogenesis	0.000243	TGFb 24h	H1975	upreg.
GO:BP	GO:0090136	epithelial cell-cell adhesion	0.000287	TGFb 24h	H1975	upreg.
GO:BP	GO:0034113	heterotypic cell-cell adhesion	0.000309	TGFb 24h	H1975	upreg.
GO:BP	GO:0035556	intracellular signal transduction	0.000311	TGFb 24h	H1975	upreg.
GO:BP	GO:0010638	positive regulation of organelle organization	0.00035	TGFb 24h	H1975	upreg.
GO:BP	GO:0051641	cellular localization	0.000355	TGFb 24h	H1975	upreg.
GO:BP	GO:0001775	cell activation	0.000372	TGFb 24h	H1975	upreg.
GO:BP	GO:0045785	positive regulation of cell adhesion	0.000393	TGFb 24h	H1975	upreg.
GO:BP	GO:0048010	vascular endothelial growth factor receptor signaling pathway	0.00041	TGFb 24h	H1975	upreg.
GO:BP	GO:0071681	cellular response to indole-3-methanol	0.000456	TGFb 24h	H1975	upreg.
GO:BP	GO:0061061	muscle structure development	0.000521	TGFb 24h	H1975	upreg.
GO:BP	GO:0006937	regulation of muscle contraction	0.00061	TGFb 24h	H1975	upreg.
GO:BP	GO:0043623	cellular protein complex assembly	0.000626	TGFb 24h	H1975	upreg.
GO:BP	GO:0010810	regulation of cell-substrate adhesion	0.000956	TGFb 24h	H1975	upreg.
GO:BP	GO:0070206	protein trimerization	0.00104	TGFb 24h	H1975	upreg.
GO:BP	GO:0008360	regulation of cell shape	0.00113	TGFb 24h	H1975	upreg.
GO:BP	GO:0034109	homotypic cell-cell adhesion	0.00158	TGFb 24h	H1975	upreg.
GO:BP	GO:0031344	regulation of cell projection organization	0.00162	TGFb 24h	H1975	upreg.
GO:BP	GO:0034394	protein localization to cell surface	0.00167	TGFb 24h	H1975	upreg.
GO:BP	GO:0050793	regulation of developmental process	0.0017	TGFb 24h	H1975	upreg.
GO:BP	GO:0051656	establishment of organelle localization	0.00191	TGFb 24h	H1975	upreg.
GO:BP	GO:0001568	blood vessel development	0.00201	TGFb 24h	H1975	upreg.
GO:BP	GO:0072358	cardiovascular system development	0.00217	TGFb 24h	H1975	upreg.
GO:BP	GO:0072359	circulatory system development	0.00217	TGFb 24h	H1975	upreg.
GO:BP	GO:0098911	regulation of ventricular cardiac muscle cell action potential	0.00231	TGFb 24h	H1975	upreg.
GO:BP	GO:0003008	system process	0.00238	TGFb 24h	H1975	upreg.
GO:BP	GO:0007052	mitotic spindle organization	0.00238	TGFb 24h	H1975	upreg.
GO:BP	GO:0050896	response to stimulus	0.00254	TGFb 24h	H1975	upreg.
GO:BP	GO:0048041	focal adhesion assembly	0.00283	TGFb 24h	H1975	upreg.
GO:BP	GO:0061387	regulation of extent of cell growth	0.00287	TGFb 24h	H1975	upreg.
GO:BP	GO:0022402	cell cycle process	0.00288	TGFb 24h	H1975	upreg.
GO:BP	GO:0031032	actomyosin structure organization	0.00307	TGFb 24h	H1975	upreg.
GO:BP	GO:0001944	vasculature development	0.00316	TGFb 24h	H1975	upreg.
GO:BP	GO:0010927	cellular component assembly involved in morphogenesis	0.00316	TGFb 24h	H1975	upreg.
GO:BP	GO:0030010	establishment of cell polarity	0.0035	TGFb 24h	H1975	upreg.
GO:BP	GO:0060284	regulation of cell development	0.00365	TGFb 24h	H1975	upreg.
GO:BP	GO:0032507	maintenance of protein location in cell	0.00374	TGFb 24h	H1975	upreg.
GO:BP	GO:0010256	endomembrane system organization	0.00398	TGFb 24h	H1975	upreg.
GO:BP	GO:0032879	regulation of localization	0.00401	TGFb 24h	H1975	upreg.
GO:BP	GO:1902580	single-organism cellular localization	0.00404	TGFb 24h	H1975	upreg.
GO:BP	GO:0046718	viral entry into host cell	0.00418	TGFb 24h	H1975	upreg.
GO:BP	GO:0019417	sulfur oxidation	0.00437	TGFb 24h	H1975	upreg.
GO:BP	GO:1903923	positive regulation of protein processing in phagocytic vesicle	0.00437	TGFb 24h	H1975	upreg.
GO:BP	GO:0051649	establishment of localization in cell	0.00457	TGFb 24h	H1975	upreg.
GO:BP	GO:0031532	actin cytoskeleton reorganization	0.00498	TGFb 24h	H1975	upreg.
GO:BP	GO:0030041	actin filament polymerization	0.00503	TGFb 24h	H1975	upreg.
GO:BP	GO:0007051	spindle organization	0.00509	TGFb 24h	H1975	upreg.
GO:BP	GO:0008544	epidermis development	0.00509	TGFb 24h	H1975	upreg.
GO:BP	GO:0002009	morphogenesis of an epithelium	0.00535	TGFb 24h	H1975	upreg.
GO:BP	GO:0048522	positive regulation of cellular process	0.00567	TGFb 24h	H1975	upreg.
GO:BP	GO:0007016	cytoskeletal anchoring at plasma membrane	0.00571	TGFb 24h	H1975	upreg.
GO:BP	GO:0048518	positive regulation of biological process	0.00581	TGFb 24h	H1975	upreg.
GO:BP	GO:0002027	regulation of heart rate	0.00592	TGFb 24h	H1975	upreg.
GO:BP	GO:0046903	secretion	0.00642	TGFb 24h	H1975	upreg.
GO:BP	GO:0051716	cellular response to stimulus	0.00644	TGFb 24h	H1975	upreg.
GO:BP	GO:0010975	regulation of neuron projection development	0.00668	TGFb 24h	H1975	upreg.
GO:BP	GO:0055093	response to hyperoxia	0.00713	TGFb 24h	H1975	upreg.
GO:BP	GO:0033627	cell adhesion mediated by integrin	0.00729	TGFb 24h	H1975	upreg.
GO:BP	GO:0006942	regulation of striated muscle contraction	0.00785	TGFb 24h	H1975	upreg.
GO:BP	GO:0051653	spindle localization	0.00801	TGFb 24h	H1975	upreg.
GO:BP	GO:0030335	positive regulation of cell migration	0.00833	TGFb 24h	H1975	upreg.
GO:BP	GO:0050789	regulation of biological process	0.00849	TGFb 24h	H1975	upreg.
GO:BP	GO:0030705	cytoskeleton-dependent intracellular transport	0.00927	TGFb 24h	H1975	upreg.
GO:BP	GO:0008361	regulation of cell size	0.00964	TGFb 24h	H1975	upreg.
GO:BP	GO:0030032	lamellipodium assembly	0.0101	TGFb 24h	H1975	upreg.
GO:BP	GO:0030516	regulation of axon extension	0.0104	TGFb 24h	H1975	upreg.
GO:BP	GO:0051640	organelle localization	0.0106	TGFb 24h	H1975	upreg.
GO:BP	GO:0006810	transport	0.011	TGFb 24h	H1975	upreg.
GO:BP	GO:0019065	receptor-mediated endocytosis of virus by host cell	0.0113	TGFb 24h	H1975	upreg.
GO:BP	GO:0051234	establishment of localization	0.0115	TGFb 24h	H1975	upreg.
GO:BP	GO:0072384	organelle transport along microtubule	0.0123	TGFb 24h	H1975	upreg.
GO:BP	GO:0000086	G2/M transition of mitotic cell cycle	0.0126	TGFb 24h	H1975	upreg.
GO:BP	GO:0051129	negative regulation of cellular component organization	0.0126	TGFb 24h	H1975	upreg.
GO:BP	GO:0002064	epithelial cell development	0.0134	TGFb 24h	H1975	upreg.
GO:BP	GO:0046847	filopodium assembly	0.0137	TGFb 24h	H1975	upreg.
GO:BP	GO:0002252	immune effector process	0.0138	TGFb 24h	H1975	upreg.
GO:BP	GO:0060271	cilium morphogenesis	0.0138	TGFb 24h	H1975	upreg.
GO:BP	GO:0001578	microtubule bundle formation	0.0143	TGFb 24h	H1975	upreg.
GO:BP	GO:0061024	membrane organization	0.0154	TGFb 24h	H1975	upreg.
GO:BP	GO:0048584	positive regulation of response to stimulus	0.0158	TGFb 24h	H1975	upreg.
GO:BP	GO:0050794	regulation of cellular process	0.0161	TGFb 24h	H1975	upreg.
GO:BP	GO:0010770	positive regulation of cell morphogenesis involved in differentiation	0.0171	TGFb 24h	H1975	upreg.
GO:BP	GO:0050776	regulation of immune response	0.0177	TGFb 24h	H1975	upreg.
GO:BP	GO:0045103	intermediate filament-based process	0.0179	TGFb 24h	H1975	upreg.
GO:BP	GO:0065007	biological regulation	0.0188	TGFb 24h	H1975	upreg.
GO:BP	GO:0048514	blood vessel morphogenesis	0.0189	TGFb 24h	H1975	upreg.
GO:BP	GO:0055002	striated muscle cell development	0.0198	TGFb 24h	H1975	upreg.
GO:BP	GO:0072006	nephron development	0.0198	TGFb 24h	H1975	upreg.
GO:BP	GO:0007043	cell-cell junction assembly	0.0206	TGFb 24h	H1975	upreg.
GO:BP	GO:0030050	vesicle transport along actin filament	0.0206	TGFb 24h	H1975	upreg.
GO:BP	GO:0070836	caveola assembly	0.0206	TGFb 24h	H1975	upreg.
GO:BP	GO:0002684	positive regulation of immune system process	0.021	TGFb 24h	H1975	upreg.
GO:BP	GO:1903047	mitotic cell cycle process	0.021	TGFb 24h	H1975	upreg.
GO:BP	GO:0086004	regulation of cardiac muscle cell contraction	0.0229	TGFb 24h	H1975	upreg.
GO:BP	GO:0042475	odontogenesis of dentin-containing tooth	0.0242	TGFb 24h	H1975	upreg.
GO:BP	GO:0008016	regulation of heart contraction	0.0259	TGFb 24h	H1975	upreg.
GO:BP	GO:0001885	endothelial cell development	0.0272	TGFb 24h	H1975	upreg.
GO:BP	GO:0051259	protein oligomerization	0.0289	TGFb 24h	H1975	upreg.
GO:BP	GO:0007517	muscle organ development	0.0303	TGFb 24h	H1975	upreg.
GO:BP	GO:0055117	regulation of cardiac muscle contraction	0.0303	TGFb 24h	H1975	upreg.
GO:BP	GO:0045664	regulation of neuron differentiation	0.0304	TGFb 24h	H1975	upreg.
GO:BP	GO:0045087	innate immune response	0.0323	TGFb 24h	H1975	upreg.
GO:BP	GO:0044860	protein localization to plasma membrane raft	0.0325	TGFb 24h	H1975	upreg.
GO:BP	GO:0072033	renal vesicle formation	0.0325	TGFb 24h	H1975	upreg.
GO:BP	GO:0000910	cytokinesis	0.0332	TGFb 24h	H1975	upreg.
GO:BP	GO:0033059	cellular pigmentation	0.0337	TGFb 24h	H1975	upreg.
GO:BP	GO:0051084	de novo posttranslational protein folding	0.0337	TGFb 24h	H1975	upreg.
GO:BP	GO:1903522	regulation of blood circulation	0.0356	TGFb 24h	H1975	upreg.
GO:BP	GO:0003382	epithelial cell morphogenesis	0.0363	TGFb 24h	H1975	upreg.
GO:BP	GO:0009581	detection of external stimulus	0.0365	TGFb 24h	H1975	upreg.
GO:BP	GO:0071417	cellular response to organonitrogen compound	0.0369	TGFb 24h	H1975	upreg.
GO:BP	GO:0070925	organelle assembly	0.0376	TGFb 24h	H1975	upreg.
GO:BP	GO:0030239	myofibril assembly	0.0382	TGFb 24h	H1975	upreg.
GO:BP	GO:0032402	melanosome transport	0.0382	TGFb 24h	H1975	upreg.
GO:BP	GO:0043954	cellular component maintenance	0.0382	TGFb 24h	H1975	upreg.
GO:BP	GO:0048583	regulation of response to stimulus	0.0382	TGFb 24h	H1975	upreg.
GO:BP	GO:0050770	regulation of axonogenesis	0.0382	TGFb 24h	H1975	upreg.
GO:BP	GO:0051146	striated muscle cell differentiation	0.0382	TGFb 24h	H1975	upreg.
GO:BP	GO:0071363	cellular response to growth factor stimulus	0.0382	TGFb 24h	H1975	upreg.
GO:BP	GO:0001655	urogenital system development	0.0385	TGFb 24h	H1975	upreg.
GO:BP	GO:0009582	detection of abiotic stimulus	0.0391	TGFb 24h	H1975	upreg.
GO:BP	GO:0044057	regulation of system process	0.0397	TGFb 24h	H1975	upreg.
GO:BP	GO:0071560	cellular response to transforming growth factor beta stimulus	0.0402	TGFb 24h	H1975	upreg.
GO:BP	GO:0034613	cellular protein localization	0.0413	TGFb 24h	H1975	upreg.
GO:BP	GO:1901701	cellular response to oxygen-containing compound	0.0419	TGFb 24h	H1975	upreg.
GO:BP	GO:0048333	mesodermal cell differentiation	0.0422	TGFb 24h	H1975	upreg.
GO:BP	GO:0001525	angiogenesis	0.0438	TGFb 24h	H1975	upreg.
GO:BP	GO:0014909	smooth muscle cell migration	0.0438	TGFb 24h	H1975	upreg.
GO:BP	GO:0032964	collagen biosynthetic process	0.0438	TGFb 24h	H1975	upreg.
GO:BP	GO:0072673	lamellipodium morphogenesis	0.0438	TGFb 24h	H1975	upreg.
GO:BP	GO:0086073	bundle of His cell-Purkinje myocyte adhesion involved in cell communication	0.0438	TGFb 24h	H1975	upreg.
GO:BP	GO:1902414	protein localization to cell junction	0.0438	TGFb 24h	H1975	upreg.
GO:BP	GO:1903827	regulation of cellular protein localization	0.0438	TGFb 24h	H1975	upreg.
GO:BP	GO:0043001	Golgi to plasma membrane protein transport	0.046	TGFb 24h	H1975	upreg.
GO:BP	GO:0071709	membrane assembly	0.046	TGFb 24h	H1975	upreg.
GO:BP	GO:0072661	protein targeting to plasma membrane	0.046	TGFb 24h	H1975	upreg.
GO:BP	GO:2001237	negative regulation of extrinsic apoptotic signaling pathway	0.046	TGFb 24h	H1975	upreg.
GO:BP	GO:0072657	protein localization to membrane	0.0473	TGFb 24h	H1975	upreg.
GO:BP	GO:1901700	response to oxygen-containing compound	0.0473	TGFb 24h	H1975	upreg.
GO:BP	GO:0007603	phototransduction, visible light	0.0474	TGFb 24h	H1975	upreg.
GO:BP	GO:0050767	regulation of neurogenesis	0.0479	TGFb 24h	H1975	upreg.
GO category	GO ID	GO descr.	FD rate	treatment	cell line	effect
GO:MF	GO:0005198	structural molecule activity	3.72e-29	TGFb 24h	H1975	upreg.
GO:MF	GO:0008092	cytoskeletal protein binding	2.83e-27	TGFb 24h	H1975	upreg.
GO:MF	GO:0003774	motor activity	3.57e-25	TGFb 24h	H1975	upreg.
GO:MF	GO:0003779	actin binding	7.89e-23	TGFb 24h	H1975	upreg.
GO:MF	GO:0005200	structural constituent of cytoskeleton	4.61e-19	TGFb 24h	H1975	upreg.
GO:MF	GO:0051015	actin filament binding	2.68e-14	TGFb 24h	H1975	upreg.
GO:MF	GO:0005515	protein binding	4.16e-13	TGFb 24h	H1975	upreg.
GO:MF	GO:0017111	nucleoside-triphosphatase activity	8.45e-13	TGFb 24h	H1975	upreg.
GO:MF	GO:0032403	protein complex binding	6.23e-12	TGFb 24h	H1975	upreg.
GO:MF	GO:0003777	microtubule motor activity	7.83e-10	TGFb 24h	H1975	upreg.
GO:MF	GO:0097367	carbohydrate derivative binding	1.51e-09	TGFb 24h	H1975	upreg.
GO:MF	GO:0016887	ATPase activity	9.35e-08	TGFb 24h	H1975	upreg.
GO:MF	GO:0000146	microfilament motor activity	2.28e-07	TGFb 24h	H1975	upreg.
GO:MF	GO:0008307	structural constituent of muscle	4.13e-07	TGFb 24h	H1975	upreg.
GO:MF	GO:0044877	macromolecular complex binding	1.92e-06	TGFb 24h	H1975	upreg.
GO:MF	GO:0005488	binding	2.27e-06	TGFb 24h	H1975	upreg.
GO:MF	GO:0001882	nucleoside binding	6.35e-06	TGFb 24h	H1975	upreg.
GO:MF	GO:0030898	actin-dependent ATPase activity	8e-06	TGFb 24h	H1975	upreg.
GO:MF	GO:0032550	purine ribonucleoside binding	1.28e-05	TGFb 24h	H1975	upreg.
GO:MF	GO:0035639	purine ribonucleoside triphosphate binding	1.28e-05	TGFb 24h	H1975	upreg.
GO:MF	GO:0043168	anion binding	1.28e-05	TGFb 24h	H1975	upreg.
GO:MF	GO:0032555	purine ribonucleotide binding	1.81e-05	TGFb 24h	H1975	upreg.
GO:MF	GO:0043167	ion binding	2.03e-05	TGFb 24h	H1975	upreg.
GO:MF	GO:0050839	cell adhesion molecule binding	3.1e-05	TGFb 24h	H1975	upreg.
GO:MF	GO:0005524	ATP binding	4.43e-05	TGFb 24h	H1975	upreg.
GO:MF	GO:0036094	small molecule binding	0.000105	TGFb 24h	H1975	upreg.
GO:MF	GO:0017166	vinculin binding	0.000143	TGFb 24h	H1975	upreg.
GO:MF	GO:0001948	glycoprotein binding	0.000179	TGFb 24h	H1975	upreg.
GO:MF	GO:0005201	extracellular matrix structural constituent	0.000179	TGFb 24h	H1975	upreg.
GO:MF	GO:0000166	nucleotide binding	0.000201	TGFb 24h	H1975	upreg.
GO:MF	GO:0048407	platelet-derived growth factor binding	0.000201	TGFb 24h	H1975	upreg.
GO:MF	GO:0005509	calcium ion binding	0.000214	TGFb 24h	H1975	upreg.
GO:MF	GO:0003674	molecular_function	0.000267	TGFb 24h	H1975	upreg.
GO:MF	GO:0016787	hydrolase activity	0.0023	TGFb 24h	H1975	upreg.
GO:MF	GO:0030507	spectrin binding	0.0024	TGFb 24h	H1975	upreg.
GO:MF	GO:0045296	cadherin binding	0.0024	TGFb 24h	H1975	upreg.
GO:MF	GO:0045294	alpha-catenin binding	0.00498	TGFb 24h	H1975	upreg.
GO:MF	GO:0044325	ion channel binding	0.00807	TGFb 24h	H1975	upreg.
GO:MF	GO:0071949	FAD binding	0.00907	TGFb 24h	H1975	upreg.
GO:MF	GO:0098631	protein binding involved in cell adhesion	0.00907	TGFb 24h	H1975	upreg.
GO:MF	GO:0019838	growth factor binding	0.0106	TGFb 24h	H1975	upreg.
GO:MF	GO:0019899	enzyme binding	0.0113	TGFb 24h	H1975	upreg.
GO:MF	GO:0031996	thioesterase binding	0.0185	TGFb 24h	H1975	upreg.
GO:MF	GO:0008574	ATP-dependent microtubule motor activity, plus-end-directed	0.0226	TGFb 24h	H1975	upreg.
GO:MF	GO:0042802	identical protein binding	0.037	TGFb 24h	H1975	upreg.
GO:MF	GO:0005178	integrin binding	0.039	TGFb 24h	H1975	upreg.
GO:MF	GO:0030506	ankyrin binding	0.0443	TGFb 24h	H1975	upreg.
GO category	GO ID	GO descr.	FD rate	treatment	cell line	effect
GO:CC	GO:0005856	cytoskeleton	5.45e-48	TGFb 24h	H1975	upreg.
GO:CC	GO:0044430	cytoskeletal part	3.24e-44	TGFb 24h	H1975	upreg.
GO:CC	GO:0015629	actin cytoskeleton	5.56e-44	TGFb 24h	H1975	upreg.
GO:CC	GO:0005912	adherens junction	3.38e-32	TGFb 24h	H1975	upreg.
GO:CC	GO:0043234	protein complex	4.2e-31	TGFb 24h	H1975	upreg.
GO:CC	GO:0005925	focal adhesion	3.17e-30	TGFb 24h	H1975	upreg.
GO:CC	GO:0043232	intracellular non-membrane-bounded organelle	3.17e-30	TGFb 24h	H1975	upreg.
GO:CC	GO:0030055	cell-substrate junction	6.3e-30	TGFb 24h	H1975	upreg.
GO:CC	GO:0031252	cell leading edge	7.92e-27	TGFb 24h	H1975	upreg.
GO:CC	GO:0032991	macromolecular complex	1.09e-26	TGFb 24h	H1975	upreg.
GO:CC	GO:0070062	extracellular exosome	2.47e-22	TGFb 24h	H1975	upreg.
GO:CC	GO:0005874	microtubule	3.42e-20	TGFb 24h	H1975	upreg.
GO:CC	GO:0031982	vesicle	1e-19	TGFb 24h	H1975	upreg.
GO:CC	GO:0032432	actin filament bundle	2.67e-19	TGFb 24h	H1975	upreg.
GO:CC	GO:0030054	cell junction	5.15e-19	TGFb 24h	H1975	upreg.
GO:CC	GO:0031988	membrane-bounded vesicle	1.09e-18	TGFb 24h	H1975	upreg.
GO:CC	GO:0044421	extracellular region part	3.86e-18	TGFb 24h	H1975	upreg.
GO:CC	GO:0042641	actomyosin	1.72e-17	TGFb 24h	H1975	upreg.
GO:CC	GO:0030016	myofibril	2.19e-17	TGFb 24h	H1975	upreg.
GO:CC	GO:0005875	microtubule associated complex	3.14e-17	TGFb 24h	H1975	upreg.
GO:CC	GO:0001725	stress fiber	7e-17	TGFb 24h	H1975	upreg.
GO:CC	GO:0042995	cell projection	1.84e-16	TGFb 24h	H1975	upreg.
GO:CC	GO:0043292	contractile fiber	9.01e-16	TGFb 24h	H1975	upreg.
GO:CC	GO:0030017	sarcomere	6.67e-15	TGFb 24h	H1975	upreg.
GO:CC	GO:0044449	contractile fiber part	2.63e-14	TGFb 24h	H1975	upreg.
GO:CC	GO:0005576	extracellular region	3.59e-14	TGFb 24h	H1975	upreg.
GO:CC	GO:0005829	cytosol	3.9e-14	TGFb 24h	H1975	upreg.
GO:CC	GO:0030027	lamellipodium	2.52e-13	TGFb 24h	H1975	upreg.
GO:CC	GO:0015630	microtubule cytoskeleton	8.5e-13	TGFb 24h	H1975	upreg.
GO:CC	GO:0001726	ruffle	8.81e-13	TGFb 24h	H1975	upreg.
GO:CC	GO:0005913	cell-cell adherens junction	1.29e-12	TGFb 24h	H1975	upreg.
GO:CC	GO:0005938	cell cortex	1.34e-11	TGFb 24h	H1975	upreg.
GO:CC	GO:0016459	myosin complex	1.68e-11	TGFb 24h	H1975	upreg.
GO:CC	GO:0044420	extracellular matrix component	9.52e-11	TGFb 24h	H1975	upreg.
GO:CC	GO:0031674	I band	1.67e-10	TGFb 24h	H1975	upreg.
GO:CC	GO:0098644	complex of collagen trimers	3.94e-10	TGFb 24h	H1975	upreg.
GO:CC	GO:0030018	Z disc	5.07e-10	TGFb 24h	H1975	upreg.
GO:CC	GO:0044422	organelle part	6.11e-10	TGFb 24h	H1975	upreg.
GO:CC	GO:0005737	cytoplasm	8.96e-10	TGFb 24h	H1975	upreg.
GO:CC	GO:0044446	intracellular organelle part	9.02e-10	TGFb 24h	H1975	upreg.
GO:CC	GO:0005903	brush border	1.09e-09	TGFb 24h	H1975	upreg.
GO:CC	GO:0005884	actin filament	2.62e-09	TGFb 24h	H1975	upreg.
GO:CC	GO:0030175	filopodium	5.1e-09	TGFb 24h	H1975	upreg.
GO:CC	GO:0030863	cortical cytoskeleton	9.81e-09	TGFb 24h	H1975	upreg.
GO:CC	GO:0005885	Arp2/3 protein complex	1.34e-08	TGFb 24h	H1975	upreg.
GO:CC	GO:0005605	basal lamina	1.96e-08	TGFb 24h	H1975	upreg.
GO:CC	GO:0071944	cell periphery	3.55e-08	TGFb 24h	H1975	upreg.
GO:CC	GO:0043256	laminin complex	9e-08	TGFb 24h	H1975	upreg.
GO:CC	GO:0042383	sarcolemma	1.05e-07	TGFb 24h	H1975	upreg.
GO:CC	GO:0005581	collagen trimer	1.47e-07	TGFb 24h	H1975	upreg.
GO:CC	GO:0005604	basement membrane	1.82e-07	TGFb 24h	H1975	upreg.
GO:CC	GO:0005911	cell-cell junction	1.95e-07	TGFb 24h	H1975	upreg.
GO:CC	GO:0014704	intercalated disc	3.22e-07	TGFb 24h	H1975	upreg.
GO:CC	GO:0031253	cell projection membrane	3.45e-07	TGFb 24h	H1975	upreg.
GO:CC	GO:0031256	leading edge membrane	3.45e-07	TGFb 24h	H1975	upreg.
GO:CC	GO:0005871	kinesin complex	4.26e-07	TGFb 24h	H1975	upreg.
GO:CC	GO:0005916	fascia adherens	6.13e-07	TGFb 24h	H1975	upreg.
GO:CC	GO:0044444	cytoplasmic part	6.48e-07	TGFb 24h	H1975	upreg.
GO:CC	GO:0005583	fibrillar collagen trimer	9.97e-07	TGFb 24h	H1975	upreg.
GO:CC	GO:0098643	banded collagen fibril	9.97e-07	TGFb 24h	H1975	upreg.
GO:CC	GO:0005886	plasma membrane	1.46e-06	TGFb 24h	H1975	upreg.
GO:CC	GO:0030286	dynein complex	1.98e-06	TGFb 24h	H1975	upreg.
GO:CC	GO:0008305	integrin complex	2.72e-06	TGFb 24h	H1975	upreg.
GO:CC	GO:0044463	cell projection part	4.37e-06	TGFb 24h	H1975	upreg.
GO:CC	GO:0005578	proteinaceous extracellular matrix	5.09e-06	TGFb 24h	H1975	upreg.
GO:CC	GO:0016323	basolateral plasma membrane	5.36e-06	TGFb 24h	H1975	upreg.
GO:CC	GO:0005615	extracellular space	5.8e-06	TGFb 24h	H1975	upreg.
GO:CC	GO:0005915	zonula adherens	8.87e-06	TGFb 24h	H1975	upreg.
GO:CC	GO:0031941	filamentous actin	8.87e-06	TGFb 24h	H1975	upreg.
GO:CC	GO:0008290	F-actin capping protein complex	1.56e-05	TGFb 24h	H1975	upreg.
GO:CC	GO:0005788	endoplasmic reticulum lumen	2.29e-05	TGFb 24h	H1975	upreg.
GO:CC	GO:0045111	intermediate filament cytoskeleton	2.91e-05	TGFb 24h	H1975	upreg.
GO:CC	GO:0048471	perinuclear region of cytoplasm	3.83e-05	TGFb 24h	H1975	upreg.
GO:CC	GO:0005610	laminin-5 complex	5.52e-05	TGFb 24h	H1975	upreg.
GO:CC	GO:0031012	extracellular matrix	7.59e-05	TGFb 24h	H1975	upreg.
GO:CC	GO:0005882	intermediate filament	0.000123	TGFb 24h	H1975	upreg.
GO:CC	GO:0098589	membrane region	0.00017	TGFb 24h	H1975	upreg.
GO:CC	GO:0043209	myelin sheath	0.000219	TGFb 24h	H1975	upreg.
GO:CC	GO:0031527	filopodium membrane	0.00025	TGFb 24h	H1975	upreg.
GO:CC	GO:0030056	hemidesmosome	0.000254	TGFb 24h	H1975	upreg.
GO:CC	GO:0098590	plasma membrane region	0.000309	TGFb 24h	H1975	upreg.
GO:CC	GO:0031528	microvillus membrane	0.000385	TGFb 24h	H1975	upreg.
GO:CC	GO:0043034	costamere	0.000385	TGFb 24h	H1975	upreg.
GO:CC	GO:0002102	podosome	0.000472	TGFb 24h	H1975	upreg.
GO:CC	GO:0045202	synapse	0.000498	TGFb 24h	H1975	upreg.
GO:CC	GO:0030864	cortical actin cytoskeleton	0.000539	TGFb 24h	H1975	upreg.
GO:CC	GO:0016342	catenin complex	0.000649	TGFb 24h	H1975	upreg.
GO:CC	GO:0032587	ruffle membrane	0.000649	TGFb 24h	H1975	upreg.
GO:CC	GO:0098552	side of membrane	0.000741	TGFb 24h	H1975	upreg.
GO:CC	GO:0098802	plasma membrane receptor complex	0.000816	TGFb 24h	H1975	upreg.
GO:CC	GO:0045178	basal part of cell	0.001	TGFb 24h	H1975	upreg.
GO:CC	GO:0016460	myosin II complex	0.00109	TGFb 24h	H1975	upreg.
GO:CC	GO:0031093	platelet alpha granule lumen	0.00109	TGFb 24h	H1975	upreg.
GO:CC	GO:0005584	collagen type I trimer	0.00125	TGFb 24h	H1975	upreg.
GO:CC	GO:0005607	laminin-2 complex	0.00125	TGFb 24h	H1975	upreg.
GO:CC	GO:0043296	apical junction complex	0.00162	TGFb 24h	H1975	upreg.
GO:CC	GO:0032433	filopodium tip	0.00169	TGFb 24h	H1975	upreg.
GO:CC	GO:0035371	microtubule plus-end	0.00169	TGFb 24h	H1975	upreg.
GO:CC	GO:0043005	neuron projection	0.00169	TGFb 24h	H1975	upreg.
GO:CC	GO:0043226	organelle	0.00176	TGFb 24h	H1975	upreg.
GO:CC	GO:0005868	cytoplasmic dynein complex	0.00184	TGFb 24h	H1975	upreg.
GO:CC	GO:0097458	neuron part	0.00194	TGFb 24h	H1975	upreg.
GO:CC	GO:0009925	basal plasma membrane	0.00207	TGFb 24h	H1975	upreg.
GO:CC	GO:0098797	plasma membrane protein complex	0.00228	TGFb 24h	H1975	upreg.
GO:CC	GO:0098805	whole membrane	0.00228	TGFb 24h	H1975	upreg.
GO:CC	GO:0005813	centrosome	0.00264	TGFb 24h	H1975	upreg.
GO:CC	GO:0031091	platelet alpha granule	0.0028	TGFb 24h	H1975	upreg.
GO:CC	GO:0043229	intracellular organelle	0.00292	TGFb 24h	H1975	upreg.
GO:CC	GO:0005589	collagen type VI trimer	0.00317	TGFb 24h	H1975	upreg.
GO:CC	GO:0005606	laminin-1 complex	0.00317	TGFb 24h	H1975	upreg.
GO:CC	GO:0043259	laminin-10 complex	0.00317	TGFb 24h	H1975	upreg.
GO:CC	GO:0071664	catenin-TCF7L2 complex	0.00317	TGFb 24h	H1975	upreg.
GO:CC	GO:0098647	collagen beaded filament	0.00317	TGFb 24h	H1975	upreg.
GO:CC	GO:0097481	neuronal postsynaptic density	0.00353	TGFb 24h	H1975	upreg.
GO:CC	GO:0030141	secretory granule	0.00372	TGFb 24h	H1975	upreg.
GO:CC	GO:0030673	axolemma	0.00381	TGFb 24h	H1975	upreg.
GO:CC	GO:0019898	extrinsic component of membrane	0.00492	TGFb 24h	H1975	upreg.
GO:CC	GO:0005862	muscle thin filament tropomyosin	0.00589	TGFb 24h	H1975	upreg.
GO:CC	GO:0032437	cuticular plate	0.00589	TGFb 24h	H1975	upreg.
GO:CC	GO:1990357	terminal web	0.00589	TGFb 24h	H1975	upreg.
GO:CC	GO:0005815	microtubule organizing center	0.00628	TGFb 24h	H1975	upreg.
GO:CC	GO:0005859	muscle myosin complex	0.0064	TGFb 24h	H1975	upreg.
GO:CC	GO:0072686	mitotic spindle	0.00649	TGFb 24h	H1975	upreg.
GO:CC	GO:0031258	lamellipodium membrane	0.00744	TGFb 24h	H1975	upreg.
GO:CC	GO:0005865	striated muscle thin filament	0.00863	TGFb 24h	H1975	upreg.
GO:CC	GO:0030057	desmosome	0.00993	TGFb 24h	H1975	upreg.
GO:CC	GO:0043235	receptor complex	0.0101	TGFb 24h	H1975	upreg.
GO:CC	GO:0044424	intracellular part	0.0107	TGFb 24h	H1975	upreg.
GO:CC	GO:0019897	extrinsic component of plasma membrane	0.0115	TGFb 24h	H1975	upreg.
GO:CC	GO:0014069	postsynaptic density	0.0128	TGFb 24h	H1975	upreg.
GO:CC	GO:0005622	intracellular	0.014	TGFb 24h	H1975	upreg.
GO:CC	GO:0044459	plasma membrane part	0.0141	TGFb 24h	H1975	upreg.
GO:CC	GO:0005796	Golgi lumen	0.0144	TGFb 24h	H1975	upreg.
GO:CC	GO:0005869	dynactin complex	0.0178	TGFb 24h	H1975	upreg.
GO:CC	GO:1990023	mitotic spindle midzone	0.0178	TGFb 24h	H1975	upreg.
GO:CC	GO:0014731	spectrin-associated cytoskeleton	0.0235	TGFb 24h	H1975	upreg.
GO:CC	GO:0009898	cytoplasmic side of plasma membrane	0.027	TGFb 24h	H1975	upreg.
GO:CC	GO:0072562	blood microparticle	0.0286	TGFb 24h	H1975	upreg.
GO:CC	GO:0008091	spectrin	0.0294	TGFb 24h	H1975	upreg.
GO:CC	GO:0016020	membrane	0.0303	TGFb 24h	H1975	upreg.
GO:CC	GO:0031672	A band	0.0303	TGFb 24h	H1975	upreg.
GO:CC	GO:0034399	nuclear periphery	0.0303	TGFb 24h	H1975	upreg.
GO:CC	GO:0005819	spindle	0.0304	TGFb 24h	H1975	upreg.
GO:CC	GO:0098794	postsynapse	0.0314	TGFb 24h	H1975	upreg.
GO:CC	GO:0009897	external side of plasma membrane	0.0349	TGFb 24h	H1975	upreg.
GO:CC	GO:0043227	membrane-bounded organelle	0.0349	TGFb 24h	H1975	upreg.
GO:CC	GO:0071437	invadopodium	0.0349	TGFb 24h	H1975	upreg.
GO:CC	GO:0097440	apical dendrite	0.0349	TGFb 24h	H1975	upreg.
GO:CC	GO:0000776	kinetochore	0.0362	TGFb 24h	H1975	upreg.
GO:CC	GO:0001931	uropod	0.0404	TGFb 24h	H1975	upreg.
GO:CC	GO:0031254	cell trailing edge	0.0404	TGFb 24h	H1975	upreg.
GO:CC	GO:0035631	CD40 receptor complex	0.0404	TGFb 24h	H1975	upreg.
GO:CC	GO:0000922	spindle pole	0.0407	TGFb 24h	H1975	upreg.
GO:CC	GO:0012505	endomembrane system	0.0499	TGFb 24h	H1975	upreg.
GO category	GO ID	GO descr.	FD rate	treatment	cell line	effect
GO:BP	GO:0007010	cytoskeleton organization	5.99e-23	TGFb 24h	H1975	downreg.
GO:BP	GO:0007017	microtubule-based process	3.07e-21	TGFb 24h	H1975	downreg.
GO:BP	GO:1902589	single-organism organelle organization	1e-20	TGFb 24h	H1975	downreg.
GO:BP	GO:0006996	organelle organization	7.85e-19	TGFb 24h	H1975	downreg.
GO:BP	GO:0016043	cellular component organization	2.28e-18	TGFb 24h	H1975	downreg.
GO:BP	GO:1903047	mitotic cell cycle process	5.53e-18	TGFb 24h	H1975	downreg.
GO:BP	GO:0007018	microtubule-based movement	8.23e-17	TGFb 24h	H1975	downreg.
GO:BP	GO:0000278	mitotic cell cycle	1.38e-16	TGFb 24h	H1975	downreg.
GO:BP	GO:0022402	cell cycle process	1.47e-13	TGFb 24h	H1975	downreg.
GO:BP	GO:0051301	cell division	1.8e-12	TGFb 24h	H1975	downreg.
GO:BP	GO:0007067	mitotic nuclear division	1.99e-12	TGFb 24h	H1975	downreg.
GO:BP	GO:0000226	microtubule cytoskeleton organization	9.53e-12	TGFb 24h	H1975	downreg.
GO:BP	GO:0000281	mitotic cytokinesis	1.55e-10	TGFb 24h	H1975	downreg.
GO:BP	GO:0007049	cell cycle	1.6e-10	TGFb 24h	H1975	downreg.
GO:BP	GO:0071822	protein complex subunit organization	2.1e-10	TGFb 24h	H1975	downreg.
GO:BP	GO:0006928	movement of cell or subcellular component	5.89e-10	TGFb 24h	H1975	downreg.
GO:BP	GO:0000280	nuclear division	1.08e-09	TGFb 24h	H1975	downreg.
GO:BP	GO:0031109	microtubule polymerization or depolymerization	2.71e-09	TGFb 24h	H1975	downreg.
GO:BP	GO:0043933	macromolecular complex subunit organization	1.26e-08	TGFb 24h	H1975	downreg.
GO:BP	GO:0000070	mitotic sister chromatid segregation	4.8e-08	TGFb 24h	H1975	downreg.
GO:BP	GO:0000910	cytokinesis	1.69e-07	TGFb 24h	H1975	downreg.
GO:BP	GO:0019886	antigen processing and presentation of exogenous peptide antigen via MHC class II	2.68e-06	TGFb 24h	H1975	downreg.
GO:BP	GO:0051493	regulation of cytoskeleton organization	3.98e-06	TGFb 24h	H1975	downreg.
GO:BP	GO:0022607	cellular component assembly	4.73e-06	TGFb 24h	H1975	downreg.
GO:BP	GO:0007019	microtubule depolymerization	5.85e-06	TGFb 24h	H1975	downreg.
GO:BP	GO:0051261	protein depolymerization	6.22e-06	TGFb 24h	H1975	downreg.
GO:BP	GO:0030048	actin filament-based movement	7.33e-06	TGFb 24h	H1975	downreg.
GO:BP	GO:0007052	mitotic spindle organization	8.6e-06	TGFb 24h	H1975	downreg.
GO:BP	GO:0032271	regulation of protein polymerization	1.37e-05	TGFb 24h	H1975	downreg.
GO:BP	GO:0044085	cellular component biogenesis	3.44e-05	TGFb 24h	H1975	downreg.
GO:BP	GO:0051494	negative regulation of cytoskeleton organization	4.44e-05	TGFb 24h	H1975	downreg.
GO:BP	GO:0007051	spindle organization	4.6e-05	TGFb 24h	H1975	downreg.
GO:BP	GO:0070925	organelle assembly	5.97e-05	TGFb 24h	H1975	downreg.
GO:BP	GO:0033043	regulation of organelle organization	7.11e-05	TGFb 24h	H1975	downreg.
GO:BP	GO:0032989	cellular component morphogenesis	8.3e-05	TGFb 24h	H1975	downreg.
GO:BP	GO:0022411	cellular component disassembly	0.000128	TGFb 24h	H1975	downreg.
GO:BP	GO:0034332	adherens junction organization	0.000216	TGFb 24h	H1975	downreg.
GO:BP	GO:0051128	regulation of cellular component organization	0.000225	TGFb 24h	H1975	downreg.
GO:BP	GO:0043254	regulation of protein complex assembly	0.000263	TGFb 24h	H1975	downreg.
GO:BP	GO:0000902	cell morphogenesis	0.000289	TGFb 24h	H1975	downreg.
GO:BP	GO:1901879	regulation of protein depolymerization	0.000289	TGFb 24h	H1975	downreg.
GO:BP	GO:0031111	negative regulation of microtubule polymerization or depolymerization	0.000493	TGFb 24h	H1975	downreg.
GO:BP	GO:0098813	nuclear chromosome segregation	0.000531	TGFb 24h	H1975	downreg.
GO:BP	GO:0007015	actin filament organization	0.000541	TGFb 24h	H1975	downreg.
GO:BP	GO:0061061	muscle structure development	0.000671	TGFb 24h	H1975	downreg.
GO:BP	GO:0032272	negative regulation of protein polymerization	0.000723	TGFb 24h	H1975	downreg.
GO:BP	GO:0008064	regulation of actin polymerization or depolymerization	0.000796	TGFb 24h	H1975	downreg.
GO:BP	GO:0030029	actin filament-based process	0.00121	TGFb 24h	H1975	downreg.
GO:BP	GO:0007020	microtubule nucleation	0.00127	TGFb 24h	H1975	downreg.
GO:BP	GO:0007059	chromosome segregation	0.00147	TGFb 24h	H1975	downreg.
GO:BP	GO:0000086	G2/M transition of mitotic cell cycle	0.00158	TGFb 24h	H1975	downreg.
GO:BP	GO:0030030	cell projection organization	0.00158	TGFb 24h	H1975	downreg.
GO:BP	GO:0031333	negative regulation of protein complex assembly	0.00158	TGFb 24h	H1975	downreg.
GO:BP	GO:0032886	regulation of microtubule-based process	0.00158	TGFb 24h	H1975	downreg.
GO:BP	GO:0000904	cell morphogenesis involved in differentiation	0.00176	TGFb 24h	H1975	downreg.
GO:BP	GO:0048858	cell projection morphogenesis	0.00189	TGFb 24h	H1975	downreg.
GO:BP	GO:0030036	actin cytoskeleton organization	0.00221	TGFb 24h	H1975	downreg.
GO:BP	GO:0090307	mitotic spindle assembly	0.00221	TGFb 24h	H1975	downreg.
GO:BP	GO:0030833	regulation of actin filament polymerization	0.00228	TGFb 24h	H1975	downreg.
GO:BP	GO:0007126	meiotic nuclear division	0.00232	TGFb 24h	H1975	downreg.
GO:BP	GO:0051256	mitotic spindle midzone assembly	0.00232	TGFb 24h	H1975	downreg.
GO:BP	GO:0031032	actomyosin structure organization	0.00269	TGFb 24h	H1975	downreg.
GO:BP	GO:0045216	cell-cell junction organization	0.0027	TGFb 24h	H1975	downreg.
GO:BP	GO:0034329	cell junction assembly	0.00279	TGFb 24h	H1975	downreg.
GO:BP	GO:0070507	regulation of microtubule cytoskeleton organization	0.00293	TGFb 24h	H1975	downreg.
GO:BP	GO:0014706	striated muscle tissue development	0.003	TGFb 24h	H1975	downreg.
GO:BP	GO:0000022	mitotic spindle elongation	0.00327	TGFb 24h	H1975	downreg.
GO:BP	GO:0051276	chromosome organization	0.00327	TGFb 24h	H1975	downreg.
GO:BP	GO:0046785	microtubule polymerization	0.0038	TGFb 24h	H1975	downreg.
GO:BP	GO:0009653	anatomical structure morphogenesis	0.00401	TGFb 24h	H1975	downreg.
GO:BP	GO:0031115	negative regulation of microtubule polymerization	0.0043	TGFb 24h	H1975	downreg.
GO:BP	GO:0043241	protein complex disassembly	0.0043	TGFb 24h	H1975	downreg.
GO:BP	GO:0051640	organelle localization	0.0043	TGFb 24h	H1975	downreg.
GO:BP	GO:0051258	protein polymerization	0.00481	TGFb 24h	H1975	downreg.
GO:BP	GO:0032970	regulation of actin filament-based process	0.00707	TGFb 24h	H1975	downreg.
GO:BP	GO:0007080	mitotic metaphase plate congression	0.00724	TGFb 24h	H1975	downreg.
GO:BP	GO:1901880	negative regulation of protein depolymerization	0.00748	TGFb 24h	H1975	downreg.
GO:BP	GO:0010564	regulation of cell cycle process	0.00798	TGFb 24h	H1975	downreg.
GO:BP	GO:0007009	plasma membrane organization	0.00856	TGFb 24h	H1975	downreg.
GO:BP	GO:0007411	axon guidance	0.0102	TGFb 24h	H1975	downreg.
GO:BP	GO:0048812	neuron projection morphogenesis	0.0102	TGFb 24h	H1975	downreg.
GO:BP	GO:0051321	meiotic cell cycle	0.0118	TGFb 24h	H1975	downreg.
GO:BP	GO:0031589	cell-substrate adhesion	0.0126	TGFb 24h	H1975	downreg.
GO:BP	GO:0034333	adherens junction assembly	0.0126	TGFb 24h	H1975	downreg.
GO:BP	GO:0044087	regulation of cellular component biogenesis	0.0133	TGFb 24h	H1975	downreg.
GO:BP	GO:0032535	regulation of cellular component size	0.0142	TGFb 24h	H1975	downreg.
GO:BP	GO:0006338	chromatin remodeling	0.0143	TGFb 24h	H1975	downreg.
GO:BP	GO:0007409	axonogenesis	0.0143	TGFb 24h	H1975	downreg.
GO:BP	GO:0030049	muscle filament sliding	0.0163	TGFb 24h	H1975	downreg.
GO:BP	GO:0051656	establishment of organelle localization	0.0163	TGFb 24h	H1975	downreg.
GO:BP	GO:0010032	meiotic chromosome condensation	0.0175	TGFb 24h	H1975	downreg.
GO:BP	GO:0010256	endomembrane system organization	0.0175	TGFb 24h	H1975	downreg.
GO:BP	GO:0030951	establishment or maintenance of microtubule cytoskeleton polarity	0.0175	TGFb 24h	H1975	downreg.
GO:BP	GO:0010639	negative regulation of organelle organization	0.0183	TGFb 24h	H1975	downreg.
GO:BP	GO:0061564	axon development	0.0188	TGFb 24h	H1975	downreg.
GO:BP	GO:0043623	cellular protein complex assembly	0.0229	TGFb 24h	H1975	downreg.
GO:BP	GO:0043010	camera-type eye development	0.0233	TGFb 24h	H1975	downreg.
GO:BP	GO:0007155	cell adhesion	0.0237	TGFb 24h	H1975	downreg.
GO:BP	GO:0006337	nucleosome disassembly	0.0242	TGFb 24h	H1975	downreg.
GO:BP	GO:0031498	chromatin disassembly	0.0242	TGFb 24h	H1975	downreg.
GO:BP	GO:0048667	cell morphogenesis involved in neuron differentiation	0.0261	TGFb 24h	H1975	downreg.
GO:BP	GO:0044763	single-organism cellular process	0.0306	TGFb 24h	H1975	downreg.
GO:BP	GO:0010927	cellular component assembly involved in morphogenesis	0.0315	TGFb 24h	H1975	downreg.
GO:BP	GO:0030834	regulation of actin filament depolymerization	0.0329	TGFb 24h	H1975	downreg.
GO:BP	GO:0032956	regulation of actin cytoskeleton organization	0.0374	TGFb 24h	H1975	downreg.
GO:BP	GO:0042692	muscle cell differentiation	0.0374	TGFb 24h	H1975	downreg.
GO:BP	GO:0030239	myofibril assembly	0.0408	TGFb 24h	H1975	downreg.
GO:BP	GO:0032876	negative regulation of DNA endoreduplication	0.0474	TGFb 24h	H1975	downreg.
GO:BP	GO:0051122	hepoxilin biosynthetic process	0.0474	TGFb 24h	H1975	downreg.
GO category	GO ID	GO descr.	FD rate	treatment	cell line	effect
GO:MF	GO:0003774	motor activity	3.65e-34	TGFb 24h	H1975	downreg.
GO:MF	GO:0003777	microtubule motor activity	6.34e-27	TGFb 24h	H1975	downreg.
GO:MF	GO:0008092	cytoskeletal protein binding	5.29e-20	TGFb 24h	H1975	downreg.
GO:MF	GO:0017111	nucleoside-triphosphatase activity	1.33e-15	TGFb 24h	H1975	downreg.
GO:MF	GO:0016887	ATPase activity	2.66e-13	TGFb 24h	H1975	downreg.
GO:MF	GO:0005524	ATP binding	1.87e-12	TGFb 24h	H1975	downreg.
GO:MF	GO:0032550	purine ribonucleoside binding	2.96e-12	TGFb 24h	H1975	downreg.
GO:MF	GO:0035639	purine ribonucleoside triphosphate binding	2.96e-12	TGFb 24h	H1975	downreg.
GO:MF	GO:0032555	purine ribonucleotide binding	4.31e-12	TGFb 24h	H1975	downreg.
GO:MF	GO:0003779	actin binding	2.56e-11	TGFb 24h	H1975	downreg.
GO:MF	GO:0032403	protein complex binding	5.38e-11	TGFb 24h	H1975	downreg.
GO:MF	GO:0044877	macromolecular complex binding	5.07e-09	TGFb 24h	H1975	downreg.
GO:MF	GO:0005200	structural constituent of cytoskeleton	1.56e-08	TGFb 24h	H1975	downreg.
GO:MF	GO:0043168	anion binding	1.08e-07	TGFb 24h	H1975	downreg.
GO:MF	GO:0005515	protein binding	1.53e-07	TGFb 24h	H1975	downreg.
GO:MF	GO:0015631	tubulin binding	1.58e-07	TGFb 24h	H1975	downreg.
GO:MF	GO:0051015	actin filament binding	2.01e-07	TGFb 24h	H1975	downreg.
GO:MF	GO:0005198	structural molecule activity	3.02e-07	TGFb 24h	H1975	downreg.
GO:MF	GO:0008017	microtubule binding	4.69e-06	TGFb 24h	H1975	downreg.
GO:MF	GO:0008574	ATP-dependent microtubule motor activity, plus-end-directed	0.000387	TGFb 24h	H1975	downreg.
GO:MF	GO:0016787	hydrolase activity	0.00059	TGFb 24h	H1975	downreg.
GO:MF	GO:0000146	microfilament motor activity	0.00227	TGFb 24h	H1975	downreg.
GO:MF	GO:0019215	intermediate filament binding	0.00322	TGFb 24h	H1975	downreg.
GO:MF	GO:0030898	actin-dependent ATPase activity	0.00809	TGFb 24h	H1975	downreg.
GO:MF	GO:0005523	tropomyosin binding	0.0129	TGFb 24h	H1975	downreg.
GO:MF	GO:0030172	troponin C binding	0.0152	TGFb 24h	H1975	downreg.
GO:MF	GO:0051120	hepoxilin A3 synthase activity	0.0152	TGFb 24h	H1975	downreg.
GO:MF	GO:0005488	binding	0.0284	TGFb 24h	H1975	downreg.
GO:MF	GO:0043167	ion binding	0.0375	TGFb 24h	H1975	downreg.
GO category	GO ID	GO descr.	FD rate	treatment	cell line	effect
GO:CC	GO:0005856	cytoskeleton	9.15e-47	TGFb 24h	H1975	downreg.
GO:CC	GO:0044430	cytoskeletal part	3.82e-45	TGFb 24h	H1975	downreg.
GO:CC	GO:0043232	intracellular non-membrane-bounded organelle	5.38e-39	TGFb 24h	H1975	downreg.
GO:CC	GO:0005874	microtubule	5.14e-36	TGFb 24h	H1975	downreg.
GO:CC	GO:0043234	protein complex	7.6e-30	TGFb 24h	H1975	downreg.
GO:CC	GO:0032991	macromolecular complex	1.56e-27	TGFb 24h	H1975	downreg.
GO:CC	GO:0015630	microtubule cytoskeleton	5.19e-25	TGFb 24h	H1975	downreg.
GO:CC	GO:0005875	microtubule associated complex	9.72e-22	TGFb 24h	H1975	downreg.
GO:CC	GO:0005819	spindle	1.04e-18	TGFb 24h	H1975	downreg.
GO:CC	GO:0005871	kinesin complex	1.16e-18	TGFb 24h	H1975	downreg.
GO:CC	GO:0015629	actin cytoskeleton	4.24e-16	TGFb 24h	H1975	downreg.
GO:CC	GO:0044446	intracellular organelle part	1.35e-13	TGFb 24h	H1975	downreg.
GO:CC	GO:0044422	organelle part	6.63e-13	TGFb 24h	H1975	downreg.
GO:CC	GO:0005737	cytoplasm	1.92e-08	TGFb 24h	H1975	downreg.
GO:CC	GO:0005813	centrosome	4.24e-08	TGFb 24h	H1975	downreg.
GO:CC	GO:0005815	microtubule organizing center	4.66e-08	TGFb 24h	H1975	downreg.
GO:CC	GO:0000922	spindle pole	7.57e-08	TGFb 24h	H1975	downreg.
GO:CC	GO:0043229	intracellular organelle	1.06e-06	TGFb 24h	H1975	downreg.
GO:CC	GO:0016514	SWI/SNF complex	2.69e-06	TGFb 24h	H1975	downreg.
GO:CC	GO:0005912	adherens junction	2.05e-05	TGFb 24h	H1975	downreg.
GO:CC	GO:0016459	myosin complex	2.68e-05	TGFb 24h	H1975	downreg.
GO:CC	GO:0000228	nuclear chromosome	5.36e-05	TGFb 24h	H1975	downreg.
GO:CC	GO:0043226	organelle	0.000105	TGFb 24h	H1975	downreg.
GO:CC	GO:0044450	microtubule organizing center part	0.000105	TGFb 24h	H1975	downreg.
GO:CC	GO:0071564	npBAF complex	0.000105	TGFb 24h	H1975	downreg.
GO:CC	GO:0005858	axonemal dynein complex	0.000129	TGFb 24h	H1975	downreg.
GO:CC	GO:1990752	microtubule end	0.000129	TGFb 24h	H1975	downreg.
GO:CC	GO:0044424	intracellular part	0.000186	TGFb 24h	H1975	downreg.
GO:CC	GO:0044448	cell cortex part	0.000336	TGFb 24h	H1975	downreg.
GO:CC	GO:0030863	cortical cytoskeleton	0.000345	TGFb 24h	H1975	downreg.
GO:CC	GO:0045111	intermediate filament cytoskeleton	0.00036	TGFb 24h	H1975	downreg.
GO:CC	GO:0005622	intracellular	0.000366	TGFb 24h	H1975	downreg.
GO:CC	GO:0070603	SWI/SNF superfamily-type complex	0.000378	TGFb 24h	H1975	downreg.
GO:CC	GO:0044449	contractile fiber part	0.00039	TGFb 24h	H1975	downreg.
GO:CC	GO:0030864	cortical actin cytoskeleton	0.000453	TGFb 24h	H1975	downreg.
GO:CC	GO:0005865	striated muscle thin filament	0.000463	TGFb 24h	H1975	downreg.
GO:CC	GO:0008274	gamma-tubulin ring complex	0.000475	TGFb 24h	H1975	downreg.
GO:CC	GO:0030286	dynein complex	0.000475	TGFb 24h	H1975	downreg.
GO:CC	GO:0030054	cell junction	0.000528	TGFb 24h	H1975	downreg.
GO:CC	GO:0005938	cell cortex	0.000559	TGFb 24h	H1975	downreg.
GO:CC	GO:0043292	contractile fiber	0.00069	TGFb 24h	H1975	downreg.
GO:CC	GO:0005694	chromosome	0.00119	TGFb 24h	H1975	downreg.
GO:CC	GO:0044454	nuclear chromosome part	0.00125	TGFb 24h	H1975	downreg.
GO:CC	GO:0031463	Cul3-RING ubiquitin ligase complex	0.00128	TGFb 24h	H1975	downreg.
GO:CC	GO:0005925	focal adhesion	0.00159	TGFb 24h	H1975	downreg.
GO:CC	GO:0008280	cohesin core heterodimer	0.00159	TGFb 24h	H1975	downreg.
GO:CC	GO:0005882	intermediate filament	0.00163	TGFb 24h	H1975	downreg.
GO:CC	GO:0035371	microtubule plus-end	0.00166	TGFb 24h	H1975	downreg.
GO:CC	GO:0000785	chromatin	0.0025	TGFb 24h	H1975	downreg.
GO:CC	GO:0030016	myofibril	0.0025	TGFb 24h	H1975	downreg.
GO:CC	GO:0005829	cytosol	0.00274	TGFb 24h	H1975	downreg.
GO:CC	GO:0071565	nBAF complex	0.00323	TGFb 24h	H1975	downreg.
GO:CC	GO:0043260	laminin-11 complex	0.0038	TGFb 24h	H1975	downreg.
GO:CC	GO:0044427	chromosomal part	0.0038	TGFb 24h	H1975	downreg.
GO:CC	GO:0097513	myosin II filament	0.0038	TGFb 24h	H1975	downreg.
GO:CC	GO:0005876	spindle microtubule	0.00509	TGFb 24h	H1975	downreg.
GO:CC	GO:0042995	cell projection	0.00537	TGFb 24h	H1975	downreg.
GO:CC	GO:0043296	apical junction complex	0.00537	TGFb 24h	H1975	downreg.
GO:CC	GO:0030496	midbody	0.00605	TGFb 24h	H1975	downreg.
GO:CC	GO:0000790	nuclear chromatin	0.00721	TGFb 24h	H1975	downreg.
GO:CC	GO:0032153	cell division site	0.00721	TGFb 24h	H1975	downreg.
GO:CC	GO:0032155	cell division site part	0.00721	TGFb 24h	H1975	downreg.
GO:CC	GO:0043034	costamere	0.00721	TGFb 24h	H1975	downreg.
GO:CC	GO:0044444	cytoplasmic part	0.00744	TGFb 24h	H1975	downreg.
GO:CC	GO:0005605	basal lamina	0.0105	TGFb 24h	H1975	downreg.
GO:CC	GO:0005638	lamin filament	0.0105	TGFb 24h	H1975	downreg.
GO:CC	GO:0034991	nuclear meiotic cohesin complex	0.0105	TGFb 24h	H1975	downreg.
GO:CC	GO:0016363	nuclear matrix	0.0112	TGFb 24h	H1975	downreg.
GO:CC	GO:0005911	cell-cell junction	0.0121	TGFb 24h	H1975	downreg.
GO:CC	GO:0000796	condensin complex	0.0147	TGFb 24h	H1975	downreg.
GO:CC	GO:0016460	myosin II complex	0.0147	TGFb 24h	H1975	downreg.
GO:CC	GO:0098687	chromosomal region	0.0147	TGFb 24h	H1975	downreg.
GO:CC	GO:0005923	bicellular tight junction	0.0181	TGFb 24h	H1975	downreg.
GO:CC	GO:0005861	troponin complex	0.0197	TGFb 24h	H1975	downreg.
GO:CC	GO:0000775	chromosome, centromeric region	0.0199	TGFb 24h	H1975	downreg.
GO:CC	GO:0034399	nuclear periphery	0.0199	TGFb 24h	H1975	downreg.
GO:CC	GO:0044464	cell part	0.0235	TGFb 24h	H1975	downreg.
GO:CC	GO:0014731	spectrin-associated cytoskeleton	0.0248	TGFb 24h	H1975	downreg.
GO:CC	GO:0005623	cell	0.0261	TGFb 24h	H1975	downreg.
GO:CC	GO:0000800	lateral element	0.0382	TGFb 24h	H1975	downreg.
GO:CC	GO:0005652	nuclear lamina	0.0382	TGFb 24h	H1975	downreg.
GO:CC	GO:0033270	paranode region of axon	0.0459	TGFb 24h	H1975	downreg.
GO:CC	GO:0030175	filopodium	0.0461	TGFb 24h	H1975	downreg.
GO category	GO ID	GO descr.	FD rate	treatment	cell line	effect
GO:BP	GO:0007018	microtubule-based movement	1.15e-15	HGF 24h	H1975	upreg.
GO:BP	GO:0007017	microtubule-based process	3.28e-15	HGF 24h	H1975	upreg.
GO:BP	GO:0006928	movement of cell or subcellular component	2.22e-14	HGF 24h	H1975	upreg.
GO:BP	GO:1902589	single-organism organelle organization	1.34e-11	HGF 24h	H1975	upreg.
GO:BP	GO:0007067	mitotic nuclear division	8.3e-11	HGF 24h	H1975	upreg.
GO:BP	GO:0007010	cytoskeleton organization	1.85e-10	HGF 24h	H1975	upreg.
GO:BP	GO:0051301	cell division	2.3e-10	HGF 24h	H1975	upreg.
GO:BP	GO:0019886	antigen processing and presentation of exogenous peptide antigen via MHC class II	4.06e-10	HGF 24h	H1975	upreg.
GO:BP	GO:1903047	mitotic cell cycle process	4.06e-10	HGF 24h	H1975	upreg.
GO:BP	GO:0000226	microtubule cytoskeleton organization	5.02e-10	HGF 24h	H1975	upreg.
GO:BP	GO:0000278	mitotic cell cycle	1.64e-09	HGF 24h	H1975	upreg.
GO:BP	GO:0006996	organelle organization	2.73e-09	HGF 24h	H1975	upreg.
GO:BP	GO:0000280	nuclear division	1.06e-08	HGF 24h	H1975	upreg.
GO:BP	GO:0022402	cell cycle process	4.1e-08	HGF 24h	H1975	upreg.
GO:BP	GO:0016043	cellular component organization	1.69e-07	HGF 24h	H1975	upreg.
GO:BP	GO:0007049	cell cycle	1.2e-06	HGF 24h	H1975	upreg.
GO:BP	GO:0051261	protein depolymerization	1.61e-06	HGF 24h	H1975	upreg.
GO:BP	GO:0000281	mitotic cytokinesis	2.9e-06	HGF 24h	H1975	upreg.
GO:BP	GO:0071822	protein complex subunit organization	2.9e-06	HGF 24h	H1975	upreg.
GO:BP	GO:0043933	macromolecular complex subunit organization	3.63e-06	HGF 24h	H1975	upreg.
GO:BP	GO:0007019	microtubule depolymerization	7.33e-06	HGF 24h	H1975	upreg.
GO:BP	GO:0031109	microtubule polymerization or depolymerization	1.3e-05	HGF 24h	H1975	upreg.
GO:BP	GO:0070925	organelle assembly	1.5e-05	HGF 24h	H1975	upreg.
GO:BP	GO:0009653	anatomical structure morphogenesis	1.69e-05	HGF 24h	H1975	upreg.
GO:BP	GO:0090307	mitotic spindle assembly	6.03e-05	HGF 24h	H1975	upreg.
GO:BP	GO:0032989	cellular component morphogenesis	0.000114	HGF 24h	H1975	upreg.
GO:BP	GO:0007596	blood coagulation	0.000115	HGF 24h	H1975	upreg.
GO:BP	GO:0042060	wound healing	0.000115	HGF 24h	H1975	upreg.
GO:BP	GO:0051256	mitotic spindle midzone assembly	0.000161	HGF 24h	H1975	upreg.
GO:BP	GO:0000022	mitotic spindle elongation	0.00025	HGF 24h	H1975	upreg.
GO:BP	GO:0000070	mitotic sister chromatid segregation	0.000259	HGF 24h	H1975	upreg.
GO:BP	GO:0000902	cell morphogenesis	0.000268	HGF 24h	H1975	upreg.
GO:BP	GO:0022607	cellular component assembly	0.000278	HGF 24h	H1975	upreg.
GO:BP	GO:0007051	spindle organization	0.000455	HGF 24h	H1975	upreg.
GO:BP	GO:0050878	regulation of body fluid levels	0.000659	HGF 24h	H1975	upreg.
GO:BP	GO:0044085	cellular component biogenesis	0.000774	HGF 24h	H1975	upreg.
GO:BP	GO:0030029	actin filament-based process	0.00117	HGF 24h	H1975	upreg.
GO:BP	GO:0007059	chromosome segregation	0.00127	HGF 24h	H1975	upreg.
GO:BP	GO:0000904	cell morphogenesis involved in differentiation	0.00375	HGF 24h	H1975	upreg.
GO:BP	GO:0002376	immune system process	0.00385	HGF 24h	H1975	upreg.
GO:BP	GO:0030951	establishment or maintenance of microtubule cytoskeleton polarity	0.00403	HGF 24h	H1975	upreg.
GO:BP	GO:0032984	macromolecular complex disassembly	0.00407	HGF 24h	H1975	upreg.
GO:BP	GO:0022411	cellular component disassembly	0.00462	HGF 24h	H1975	upreg.
GO:BP	GO:0010927	cellular component assembly involved in morphogenesis	0.00503	HGF 24h	H1975	upreg.
GO:BP	GO:0010564	regulation of cell cycle process	0.00534	HGF 24h	H1975	upreg.
GO:BP	GO:0051302	regulation of cell division	0.0063	HGF 24h	H1975	upreg.
GO:BP	GO:0070836	caveola assembly	0.0071	HGF 24h	H1975	upreg.
GO:BP	GO:0048858	cell projection morphogenesis	0.00796	HGF 24h	H1975	upreg.
GO:BP	GO:0007080	mitotic metaphase plate congression	0.00946	HGF 24h	H1975	upreg.
GO:BP	GO:0040011	locomotion	0.0099	HGF 24h	H1975	upreg.
GO:BP	GO:0010970	microtubule-based transport	0.0113	HGF 24h	H1975	upreg.
GO:BP	GO:0030705	cytoskeleton-dependent intracellular transport	0.0144	HGF 24h	H1975	upreg.
GO:BP	GO:0007346	regulation of mitotic cell cycle	0.0154	HGF 24h	H1975	upreg.
GO:BP	GO:0065008	regulation of biological quality	0.0245	HGF 24h	H1975	upreg.
GO:BP	GO:0051640	organelle localization	0.0271	HGF 24h	H1975	upreg.
GO:BP	GO:0048548	regulation of pinocytosis	0.0273	HGF 24h	H1975	upreg.
GO:BP	GO:0051001	negative regulation of nitric-oxide synthase activity	0.0273	HGF 24h	H1975	upreg.
GO:BP	GO:0070507	regulation of microtubule cytoskeleton organization	0.0278	HGF 24h	H1975	upreg.
GO:BP	GO:0051128	regulation of cellular component organization	0.0279	HGF 24h	H1975	upreg.
GO:BP	GO:0098813	nuclear chromosome segregation	0.0304	HGF 24h	H1975	upreg.
GO:BP	GO:0030036	actin cytoskeleton organization	0.0366	HGF 24h	H1975	upreg.
GO:BP	GO:0048646	anatomical structure formation involved in morphogenesis	0.0492	HGF 24h	H1975	upreg.
GO category	GO ID	GO descr.	FD rate	treatment	cell line	effect
GO:MF	GO:0003777	microtubule motor activity	2.78e-24	HGF 24h	H1975	upreg.
GO:MF	GO:0003774	motor activity	1.47e-22	HGF 24h	H1975	upreg.
GO:MF	GO:0016887	ATPase activity	3.62e-18	HGF 24h	H1975	upreg.
GO:MF	GO:0017111	nucleoside-triphosphatase activity	3.81e-14	HGF 24h	H1975	upreg.
GO:MF	GO:0005524	ATP binding	1.29e-12	HGF 24h	H1975	upreg.
GO:MF	GO:0000166	nucleotide binding	1.23e-09	HGF 24h	H1975	upreg.
GO:MF	GO:0036094	small molecule binding	1.63e-09	HGF 24h	H1975	upreg.
GO:MF	GO:0043168	anion binding	1.56e-08	HGF 24h	H1975	upreg.
GO:MF	GO:0008092	cytoskeletal protein binding	1.7e-08	HGF 24h	H1975	upreg.
GO:MF	GO:0008574	ATP-dependent microtubule motor activity, plus-end-directed	3.44e-08	HGF 24h	H1975	upreg.
GO:MF	GO:0043167	ion binding	0.00031	HGF 24h	H1975	upreg.
GO:MF	GO:0032403	protein complex binding	0.000557	HGF 24h	H1975	upreg.
GO:MF	GO:0003779	actin binding	0.000574	HGF 24h	H1975	upreg.
GO:MF	GO:0008017	microtubule binding	0.000586	HGF 24h	H1975	upreg.
GO:MF	GO:0003824	catalytic activity	0.00587	HGF 24h	H1975	upreg.
GO:MF	GO:0005515	protein binding	0.00769	HGF 24h	H1975	upreg.
GO:MF	GO:0019870	potassium channel inhibitor activity	0.0148	HGF 24h	H1975	upreg.
GO:MF	GO:0097159	organic cyclic compound binding	0.0181	HGF 24h	H1975	upreg.
GO:MF	GO:0051010	microtubule plus-end binding	0.0238	HGF 24h	H1975	upreg.
GO:MF	GO:0004386	helicase activity	0.0318	HGF 24h	H1975	upreg.
GO:MF	GO:1901363	heterocyclic compound binding	0.0399	HGF 24h	H1975	upreg.
GO category	GO ID	GO descr.	FD rate	treatment	cell line	effect
GO:CC	GO:0044430	cytoskeletal part	3.6e-25	HGF 24h	H1975	upreg.
GO:CC	GO:0005871	kinesin complex	2.42e-23	HGF 24h	H1975	upreg.
GO:CC	GO:0005874	microtubule	2.42e-23	HGF 24h	H1975	upreg.
GO:CC	GO:0005856	cytoskeleton	5.45e-21	HGF 24h	H1975	upreg.
GO:CC	GO:0005875	microtubule associated complex	5.88e-21	HGF 24h	H1975	upreg.
GO:CC	GO:0043232	intracellular non-membrane-bounded organelle	5.88e-21	HGF 24h	H1975	upreg.
GO:CC	GO:0015630	microtubule cytoskeleton	9.73e-20	HGF 24h	H1975	upreg.
GO:CC	GO:0005819	spindle	2.83e-10	HGF 24h	H1975	upreg.
GO:CC	GO:0032991	macromolecular complex	6.01e-10	HGF 24h	H1975	upreg.
GO:CC	GO:0043234	protein complex	6.01e-10	HGF 24h	H1975	upreg.
GO:CC	GO:0044446	intracellular organelle part	4.27e-09	HGF 24h	H1975	upreg.
GO:CC	GO:0044422	organelle part	6.17e-08	HGF 24h	H1975	upreg.
GO:CC	GO:0005815	microtubule organizing center	9.31e-05	HGF 24h	H1975	upreg.
GO:CC	GO:0043229	intracellular organelle	0.000237	HGF 24h	H1975	upreg.
GO:CC	GO:0005813	centrosome	0.00106	HGF 24h	H1975	upreg.
GO:CC	GO:0005829	cytosol	0.00106	HGF 24h	H1975	upreg.
GO:CC	GO:0015629	actin cytoskeleton	0.00352	HGF 24h	H1975	upreg.
GO:CC	GO:0005622	intracellular	0.00424	HGF 24h	H1975	upreg.
GO:CC	GO:0005737	cytoplasm	0.00614	HGF 24h	H1975	upreg.
GO:CC	GO:0016363	nuclear matrix	0.00614	HGF 24h	H1975	upreg.
GO:CC	GO:0043226	organelle	0.00697	HGF 24h	H1975	upreg.
GO:CC	GO:0005876	spindle microtubule	0.00976	HGF 24h	H1975	upreg.
GO:CC	GO:0000922	spindle pole	0.0135	HGF 24h	H1975	upreg.
GO:CC	GO:0030496	midbody	0.0151	HGF 24h	H1975	upreg.
GO:CC	GO:0044424	intracellular part	0.0177	HGF 24h	H1975	upreg.
GO:CC	GO:0035371	microtubule plus-end	0.0192	HGF 24h	H1975	upreg.
GO:CC	GO:0005901	caveola	0.0378	HGF 24h	H1975	upreg.
GO:CC	GO:0030017	sarcomere	0.0473	HGF 24h	H1975	upreg.
GO:CC	GO:0035861	site of double-strand break	0.0498	HGF 24h	H1975	upreg.
GO:CC	GO:0042995	cell projection	0.0498	HGF 24h	H1975	upreg.
GO category	GO ID	GO descr.	FD rate	treatment	cell line	effect
GO:CC	GO:0044430	cytoskeletal part	1.49e-07	HGF 24h	H1975	downreg.
GO:CC	GO:0005856	cytoskeleton	5.4e-07	HGF 24h	H1975	downreg.
GO:CC	GO:0032991	macromolecular complex	1.27e-05	HGF 24h	H1975	downreg.
GO:CC	GO:0043234	protein complex	1.27e-05	HGF 24h	H1975	downreg.
GO:CC	GO:0043232	intracellular non-membrane-bounded organelle	1.34e-05	HGF 24h	H1975	downreg.
GO:CC	GO:0015629	actin cytoskeleton	0.000117	HGF 24h	H1975	downreg.
GO:CC	GO:0043260	laminin-11 complex	0.00103	HGF 24h	H1975	downreg.
GO:CC	GO:0005638	lamin filament	0.00304	HGF 24h	H1975	downreg.
GO:CC	GO:0005652	nuclear lamina	0.0102	HGF 24h	H1975	downreg.
GO:CC	GO:0005882	intermediate filament	0.0102	HGF 24h	H1975	downreg.
GO:CC	GO:0005925	focal adhesion	0.0102	HGF 24h	H1975	downreg.
GO:CC	GO:0030863	cortical cytoskeleton	0.0102	HGF 24h	H1975	downreg.
GO:CC	GO:0045111	intermediate filament cytoskeleton	0.02	HGF 24h	H1975	downreg.
GO:CC	GO:0070062	extracellular exosome	0.02	HGF 24h	H1975	downreg.
GO:CC	GO:0005605	basal lamina	0.0249	HGF 24h	H1975	downreg.
GO:CC	GO:0031982	vesicle	0.0346	HGF 24h	H1975	downreg.
GO:CC	GO:0001772	immunological synapse	0.035	HGF 24h	H1975	downreg.
