# Supplementary material for: TGFβ-induced cytoskeletal remodeling mediates elevation of cell stiffness and invasiveness in NSCLC
Source: Sci Rep. 2019 May 21;9:7667. doi: 10.1038/s41598-019-43409-x (PMC6529472; doi:10.1038/s41598-019-43409-x)
Supplement: Supplementary file 7 — Supplementary Table S6 [file 41598_2019_43409_MOESM7_ESM.xlsx]

## Sheet: Sheet1
Supplementary Table S5. Differential gene expression of cell mechanics related genes in the non-small cell lung cancer cell line H1975 24h after treatment with TGF or HGF.
H1975 TGFb 24h limma						H1975 HGF 24h limma
symbol	adj,pval	log2FC,0vs24h	treatment	cell line		symbol	adj,pval	log2FC,0vs24h	treatment	cell line
LAMC2	4.86683e-12	1.29756	TGFb	H1975		KIF20B	0.000121	0.269	HGF	H1975
COL1A1	3.92394e-12	1.1402	TGFb	H1975		KIF14	6.23e-05	0.257	HGF	H1975
AFAP1L2	1.64524e-11	1.13753	TGFb	H1975		KIF18A	3.13e-05	0.236	HGF	H1975
COL7A1	3.33761e-11	0.93118	TGFb	H1975		TPX2	6.23e-05	0.211	HGF	H1975
ITGA2	1.96968e-11	0.912835	TGFb	H1975		KIF23	6.59e-05	0.208	HGF	H1975
TPM1	2.968e-11	0.910584	TGFb	H1975		KIF18B	6.23e-05	0.201	HGF	H1975
ITGA5	5.2282e-11	0.902751	TGFb	H1975		KIF20A	0.000169	0.185	HGF	H1975
TUBA4A	4.86093e-10	0.892246	TGFb	H1975		KIF15	0.000216	0.177	HGF	H1975
COL5A1	3.33761e-11	0.863366	TGFb	H1975		KIF11	0.000286	0.176	HGF	H1975
PTPRK	1.0357e-10	0.835155	TGFb	H1975		KIF2C	0.000115	0.172	HGF	H1975
ITGAV	2.86569e-11	0.816447	TGFb	H1975		LMNB1	0.00021	0.172	HGF	H1975
GPC1	3.22905e-11	0.791062	TGFb	H1975		AXL	0.000867	0.17	HGF	H1975
LAMB3	6.62288e-11	0.724424	TGFb	H1975		CKAP5	0.000245	0.166	HGF	H1975
MAP1B	4.79e-10	0.678161	TGFb	H1975		CKAP2L	0.000769	0.166	HGF	H1975
MICAL2	6.16176e-10	0.642111	TGFb	H1975		KIF21B	0.000247	0.159	HGF	H1975
PALLD	6.75588e-10	0.623723	TGFb	H1975		ANLN	0.000331	0.146	HGF	H1975
ABLIM3	4.01251e-10	0.616987	TGFb	H1975		HLTF	0.000277	0.144	HGF	H1975
LCP1	1.58635e-10	0.611586	TGFb	H1975		KIF24	0.000597	0.144	HGF	H1975
TPM4	1.14196e-07	0.604597	TGFb	H1975		GTSE1	0.000554	0.141	HGF	H1975
VIM	7.71815e-09	0.599065	TGFb	H1975		ALOXE3	0.000351	0.14	HGF	H1975
EML1	2.60635e-08	0.592675	TGFb	H1975		CNTRL	0.00141	0.17	HGF	H1975
NAV1	3.04623e-10	0.588502	TGFb	H1975		SMC2	0.00257	0.152	HGF	H1975
KIF3C	2.66609e-09	0.572884	TGFb	H1975		GPC1	0.00119	0.14	HGF	H1975
KRT7	3.70429e-09	0.5618	TGFb	H1975		HELLS	0.00517	0.131	HGF	H1975
MYL9	1.27744e-09	0.5506	TGFb	H1975		LCP1	0.00548	0.127	HGF	H1975
NEDD9	1.04494e-09	0.534066	TGFb	H1975		RANBP10	0.00172	0.121	HGF	H1975
ITGB4	3.66204e-09	0.519997	TGFb	H1975		KIF4B	0.00334	0.12	HGF	H1975
PXN	1.31134e-09	0.518692	TGFb	H1975		CAV3	0.00145	0.119	HGF	H1975
COL1A2	7.19538e-09	0.512461	TGFb	H1975		MAP1B	0.00234	0.119	HGF	H1975
GPC6	1.01967e-09	0.501495	TGFb	H1975		MICAL2	0.00255	0.117	HGF	H1975
CD44	8.27615e-10	0.499021	TGFb	H1975		KIF4A	0.00375	0.116	HGF	H1975
ENAH	5.69159e-08	0.494889	TGFb	H1975		ABLIM3	0.00209	0.114	HGF	H1975
DNAH17	2.18703e-09	0.493218	TGFb	H1975		SMARCAD1	0.00458	0.113	HGF	H1975
ALOX5	1.49204e-09	0.492958	TGFb	H1975		GPC6	0.00188	0.106	HGF	H1975
MYH15	1.16828e-09	0.489824	TGFb	H1975		EML6	0.00294	0.104	HGF	H1975
MYH9	4.03166e-09	0.484117	TGFb	H1975		DYNC2H1	0.00509	0.104	HGF	H1975
MYO10	2.80054e-09	0.471936	TGFb	H1975		TTLL12	0.00187	0.104	HGF	H1975
LAMB1	1.99014e-09	0.471837	TGFb	H1975		CAV1	0.00859	0.103	HGF	H1975
ACTN1	9.87432e-09	0.466895	TGFb	H1975		CLIP4	0.00177	0.103	HGF	H1975
FLNA	1.33672e-08	0.456402	TGFb	H1975		JAKMIP1	0.00312	0.102	HGF	H1975
JUP	2.82239e-09	0.453736	TGFb	H1975		SMARCAL1	0.00825	0.102	HGF	H1975
MYLK	7.19538e-09	0.449249	TGFb	H1975		TTLL5	0.00264	0.101	HGF	H1975
PLAU	8.7058e-09	0.439553	TGFb	H1975		KIF5B	0.00408	0.094	HGF	H1975
KIF5A	2.18461e-08	0.438228	TGFb	H1975		MYO1E	0.00527	0.09	HGF	H1975
FSCN1	4.57206e-07	0.424393	TGFb	H1975		SLIT1	0.00581	0.089	HGF	H1975
COL27A1	1.90094e-08	0.414721	TGFb	H1975		KIF3C	0.0085	0.089	HGF	H1975
MSN	7.51467e-08	0.391619	TGFb	H1975		MYL3	0.0077	0.083	HGF	H1975
DYNLT3	2.83379e-07	0.389953	TGFb	H1975		PALLD	0.00932	0.081	HGF	H1975
MTMR11	3.12921e-06	0.370752	TGFb	H1975		EML5	0.00614	0.081	HGF	H1975
KLHL24	8.2683e-07	0.36603	TGFb	H1975		TMOD3	0.00586	0.079	HGF	H1975
MYO1E	8.50074e-09	0.353653	TGFb	H1975		POTED	0.00945	-0.076	HGF	H1975
ZYX	5.83276e-08	0.344668	TGFb	H1975		ACTN4	0.00892	-0.079	HGF	H1975
FLNB	9.42996e-08	0.342144	TGFb	H1975		MUC1	0.0069	-0.084	HGF	H1975
FMNL3	1.93829e-08	0.341611	TGFb	H1975		LAMA5	0.00363	-0.086	HGF	H1975
EML5	1.9308e-08	0.337168	TGFb	H1975		MICAL1	0.00848	-0.086	HGF	H1975
MYO1D	3.52529e-08	0.332388	TGFb	H1975		MPRIP	0.00335	-0.089	HGF	H1975
FN1	2.88319e-07	0.330812	TGFb	H1975		CLIP2	0.00729	-0.099	HGF	H1975
TUBA1A	2.52819e-07	0.330777	TGFb	H1975		MTMR14	0.0041	-0.103	HGF	H1975
GSN	4.23172e-08	0.328365	TGFb	H1975		KLHL22	0.00346	-0.115	HGF	H1975
CTNNA1	5.7654e-08	0.318243	TGFb	H1975		MAP1LC3C	0.00278	-0.125	HGF	H1975
COL6A1	7.05787e-08	0.317981	TGFb	H1975		TPPP3	0.00264	-0.126	HGF	H1975
MICAL1	3.09828e-08	0.315643	TGFb	H1975		GSN	0.00166	-0.128	HGF	H1975
SMARCA1	2.76064e-08	0.312613	TGFb	H1975		KIFC2	0.00271	-0.13	HGF	H1975
TPPP	1.0895e-07	0.312031	TGFb	H1975		ARPC1B	0.0059	-0.133	HGF	H1975
NAV3	3.92268e-08	0.310916	TGFb	H1975		TRAF3IP1	0.00223	-0.136	HGF	H1975
DYNC1I2	8.40498e-08	0.305101	TGFb	H1975		CAPG	0.00868	-0.138	HGF	H1975
DCTN2	5.96906e-08	0.298948	TGFb	H1975		ICAM1	0.00101	-0.141	HGF	H1975
ARPC5	2.9148e-07	0.296327	TGFb	H1975		KLHDC2	0.00203	-0.143	HGF	H1975
KIF12	6.19861e-07	0.292645	TGFb	H1975		LMNB2	0.00263	-0.145	HGF	H1975
LAMC1	9.646e-08	0.290075	TGFb	H1975		IFFO2	0.00122	-0.147	HGF	H1975
GAS6	3.91796e-07	0.280525	TGFb	H1975		LAMB2	0.000457	-0.139	HGF	H1975
FLNC	3.16419e-06	0.27576	TGFb	H1975		SMARCD3	0.000513	-0.144	HGF	H1975
MYO9B	1.0051e-07	0.275362	TGFb	H1975		LMNA	0.000276	-0.181	HGF	H1975
CAV2	2.15436e-06	0.275219	TGFb	H1975		CORO1A	0.000155	-0.193	HGF	H1975
CDH3	2.15318e-06	0.273616	TGFb	H1975		TJP3	0.000152	-0.212	HGF	H1975
ACTR3	2.31528e-07	0.265926	TGFb	H1975		ACTR1B	0.000983	-0.218	HGF	H1975
INA	9.87139e-07	0.262013	TGFb	H1975		KLHDC8B	0.000104	-0.261	HGF	H1975
KLHL26	4.23401e-07	0.261646	TGFb	H1975
KLHL25	6.19391e-07	0.260379	TGFb	H1975
COL6A3	4.21815e-07	0.259956	TGFb	H1975
CORO6	8.41453e-07	0.259555	TGFb	H1975
TRAF6	4.0862e-06	0.259275	TGFb	H1975
TLN1	1.41783e-07	0.258393	TGFb	H1975
CALM2	1.19181e-05	0.257955	TGFb	H1975
PFN4	1.57507e-05	0.256547	TGFb	H1975
DNAH14	4.43488e-07	0.256394	TGFb	H1975
KLHDC8A	8.64781e-07	0.255665	TGFb	H1975
TUBB6	6.72707e-07	0.254457	TGFb	H1975
FSD1L	2.742e-05	0.251508	TGFb	H1975
DTNA	1.83082e-06	0.25126	TGFb	H1975
TRAF3	2.30759e-06	0.250673	TGFb	H1975
COL6A2	1.71794e-06	0.248129	TGFb	H1975
MICAL3	7.83173e-07	0.246967	TGFb	H1975
ACTR1A	1.27527e-06	0.245232	TGFb	H1975
DSP	1.94149e-07	0.242929	TGFb	H1975
MTMR3	2.13662e-07	0.239679	TGFb	H1975
SPTBN1	5.20862e-07	0.238248	TGFb	H1975
DYNC1H1	4.22104e-07	0.234211	TGFb	H1975
ARPC2	3.65495e-07	0.234027	TGFb	H1975
CNTNAP3	8.72246e-06	0.231489	TGFb	H1975
PROS1	1.10494e-05	0.228537	TGFb	H1975
DNM3	2.57162e-06	0.227294	TGFb	H1975
MYO1C	2.7381e-06	0.22588	TGFb	H1975
BCAR3	7.66501e-07	0.225564	TGFb	H1975
CLIP4	1.26328e-06	0.225045	TGFb	H1975
CTNNB1	8.19277e-06	0.222684	TGFb	H1975
ACTBL2	3.71433e-05	0.221394	TGFb	H1975
MYL6	0.000515805	0.219216	TGFb	H1975
VCL	6.05551e-07	0.219206	TGFb	H1975
KLHL5	1.54718e-06	0.212361	TGFb	H1975
ARPC1A	1.61988e-06	0.210047	TGFb	H1975
MAP2	2.13444e-05	0.209041	TGFb	H1975
MYO7B	1.25682e-06	0.208848	TGFb	H1975
SMARCAL1	1.58195e-06	0.205751	TGFb	H1975
PLS3	8.3306e-06	0.201613	TGFb	H1975
DNM1	5.34612e-05	0.198459	TGFb	H1975
COL18A1	4.71122e-06	0.198292	TGFb	H1975
ITGA6	1.28548e-06	0.198152	TGFb	H1975
KIF26B	2.04739e-06	0.196041	TGFb	H1975
PARVA	6.07743e-05	0.194078	TGFb	H1975
ARID1B	5.40673e-06	0.192365	TGFb	H1975
CFL1	5.83881e-05	0.189993	TGFb	H1975
TTLL7	3.52111e-06	0.187448	TGFb	H1975
ALOX5AP	0.000340912	0.187365	TGFb	H1975
MTMR9	0.000297612	0.187027	TGFb	H1975
FMNL2	1.86531e-06	0.185846	TGFb	H1975
MARK3	8.36323e-06	0.185334	TGFb	H1975
KIF13A	1.99156e-05	0.185038	TGFb	H1975
ABLIM1	4.88429e-06	0.184845	TGFb	H1975
SNTA1	5.76355e-05	0.184322	TGFb	H1975
VASP	3.27003e-06	0.183134	TGFb	H1975
WASF1	5.42687e-05	0.181603	TGFb	H1975
ACTR2	7.75305e-05	0.180365	TGFb	H1975
CORO2B	9.82181e-06	0.178817	TGFb	H1975
GPC4	7.45253e-05	0.177353	TGFb	H1975
SYNC	0.000192514	0.175196	TGFb	H1975
ACTG1	1.1202e-05	0.173979	TGFb	H1975
DAAM1	2.10711e-05	0.173791	TGFb	H1975
SPP1	1.99849e-05	0.172467	TGFb	H1975
CAPZB	9.70715e-06	0.168384	TGFb	H1975
MACF1	5.82297e-06	0.166549	TGFb	H1975
TUBB2A	0.000121773	0.163644	TGFb	H1975
SPTAN1	2.81018e-05	0.160711	TGFb	H1975
CAPG	0.00020273	0.160416	TGFb	H1975
CKAP4	0.000462579	0.157934	TGFb	H1975
FYN	3.16009e-05	0.157728	TGFb	H1975
MAP4	7.22998e-05	0.153769	TGFb	H1975
DCTN5	2.48229e-05	0.153113	TGFb	H1975
LAMA3	1.28978e-05	0.151756	TGFb	H1975
CTTN	4.86787e-05	0.14635	TGFb	H1975
MYO5A	1.51658e-05	0.144173	TGFb	H1975
KRT19	8.52395e-05	0.143447	TGFb	H1975
KRT81	0.000399408	0.143037	TGFb	H1975
ARPC4	0.000129979	0.143005	TGFb	H1975
PLEC	4.19934e-05	0.14206	TGFb	H1975
CAV1	7.3166e-05	0.140143	TGFb	H1975
TTL	0.00028349	0.139866	TGFb	H1975
CTTNBP2NL	0.000102432	0.139103	TGFb	H1975
ADD1	2.26903e-05	0.139058	TGFb	H1975
PHACTR3	0.000366382	0.137502	TGFb	H1975
KLHL7	5.12123e-05	0.13413	TGFb	H1975
KIFC3	2.09967e-05	0.133409	TGFb	H1975
MAP1LC3A	6.27653e-05	0.132469	TGFb	H1975
ITGA3	0.000201371	0.128553	TGFb	H1975
MAPRE3	0.000353302	0.125393	TGFb	H1975
MYL1	0.00015415	0.124844	TGFb	H1975
ACTN4	7.40262e-05	0.123247	TGFb	H1975
ANK1	4.31853e-05	0.122879	TGFb	H1975
TJP1	0.000114968	0.121874	TGFb	H1975
CLIP1	0.000116583	0.120941	TGFb	H1975
KIF1B	0.000598561	0.120219	TGFb	H1975
TMOD3	8.20863e-05	0.117224	TGFb	H1975
DCTN1	0.000192668	0.115702	TGFb	H1975
CAPZA2	9.19004e-05	0.112501	TGFb	H1975
TTBK2	0.000154456	0.109846	TGFb	H1975
MYL3	0.00037541	0.0995985	TGFb	H1975
TNC	0.000530039	0.0970144	TGFb	H1975
KIF16B	0.000936549	0.0954492	TGFb	H1975
KRT76	0.000631262	0.0924264	TGFb	H1975
MEGF6	0.000946503	0.0914555	TGFb	H1975
COL4A4	0.000477645	0.0870556	TGFb	H1975
CALML3	0.000960518	0.0847647	TGFb	H1975
SMARCAD1	0.000807772	0.0845819	TGFb	H1975
MAP1LC3B	0.00224566	0.149869	TGFb	H1975
ACTR10	0.00120263	0.138641	TGFb	H1975
ITGA1	0.00398215	0.138534	TGFb	H1975
ARPC3	0.00101947	0.135789	TGFb	H1975
TNS2	0.00235907	0.127055	TGFb	H1975
COL28A1	0.00119423	0.120271	TGFb	H1975
TBCK	0.00230701	0.119722	TGFb	H1975
MTMR2	0.00100456	0.117012	TGFb	H1975
RDX	0.00101236	0.116136	TGFb	H1975
KRT74	0.00862242	0.112488	TGFb	H1975
PSEN1	0.00398737	0.104569	TGFb	H1975
FILIP1L	0.0024128	0.103847	TGFb	H1975
TTLL3	0.00191548	0.101922	TGFb	H1975
LIMA1	0.00181756	0.099811	TGFb	H1975
TRAF5	0.00102808	0.0948712	TGFb	H1975
WASF2	0.00136184	0.0942704	TGFb	H1975
TEKT2	0.00487962	0.0933929	TGFb	H1975
NF1	0.00498179	0.0921775	TGFb	H1975
TUBB	0.00105718	0.0910598	TGFb	H1975
CORO1B	0.00317117	0.0908948	TGFb	H1975
DNAH1	0.00239821	0.08897	TGFb	H1975
WASL	0.00143947	0.0887913	TGFb	H1975
CAV3	0.00101781	0.0887818	TGFb	H1975
PFN2	0.00568289	0.0872361	TGFb	H1975
KRT85	0.00916407	0.0866747	TGFb	H1975
TTLL1	0.00178948	0.0865831	TGFb	H1975
TRAF3IP2	0.00132986	0.0861112	TGFb	H1975
ICAM1	0.00230267	0.085121	TGFb	H1975
TEKT5	0.00154883	0.0847694	TGFb	H1975
MTMR6	0.00748161	0.0820049	TGFb	H1975
KRT14	0.00639521	0.0807654	TGFb	H1975
DCTN4	0.00588234	0.0801142	TGFb	H1975
NAV2	0.00190603	0.0796557	TGFb	H1975
CORO1C	0.00873472	0.0795306	TGFb	H1975
CRB2	0.00933968	0.0776773	TGFb	H1975
MYO6	0.0028978	0.0771228	TGFb	H1975
NEFH	0.00638132	0.0769069	TGFb	H1975
CDH2	0.00519842	0.0754926	TGFb	H1975
UTRN	0.00178179	0.0747614	TGFb	H1975
ITGA11	0.00308714	0.0746144	TGFb	H1975
AFAP1L1	0.00802812	0.073282	TGFb	H1975
COL20A1	0.00235796	0.070914	TGFb	H1975
RANBP10	0.00544268	0.0705458	TGFb	H1975
KLHL20	0.00843989	0.0705024	TGFb	H1975
SMARCC1	0.0024793	0.0699379	TGFb	H1975
MAST2	0.00784768	0.0685079	TGFb	H1975
KLHL30	0.0061442	0.0680263	TGFb	H1975
TTLL12	0.00795206	0.0649019	TGFb	H1975
KLHL9	0.00939112	0.0581303	TGFb	H1975
LAMA2	0.0094333	-0.0666431	TGFb	H1975
SYNE1	0.00431587	-0.0673748	TGFb	H1975
MYO5B	0.00522913	-0.0683413	TGFb	H1975
SMC6	0.00581601	-0.0686035	TGFb	H1975
RANBP6	0.00363967	-0.0689424	TGFb	H1975
MYH11	0.00267164	-0.0698684	TGFb	H1975
KLHDC10	0.0076631	-0.0698844	TGFb	H1975
ITGA7	0.00814431	-0.070663	TGFb	H1975
SPTBN2	0.00737333	-0.073884	TGFb	H1975
SMARCC2	0.00432809	-0.0740417	TGFb	H1975
ALOX12B	0.00356218	-0.0752184	TGFb	H1975
GFAP	0.00525007	-0.0756286	TGFb	H1975
FILIP1	0.00281545	-0.0768735	TGFb	H1975
DYNLRB2	0.0034066	-0.0772916	TGFb	H1975
COL21A1	0.00578342	-0.0793621	TGFb	H1975
PFN1	0.00631684	-0.0799277	TGFb	H1975
KPTN	0.00412267	-0.0799541	TGFb	H1975
KLHDC7A	0.00161286	-0.0811891	TGFb	H1975
CDH15	0.00763381	-0.0812535	TGFb	H1975
TTLL13P	0.00473218	-0.0817236	TGFb	H1975
NTN1	0.00336845	-0.0824198	TGFb	H1975
TTLL6	0.00795206	-0.0830193	TGFb	H1975
RANBP9	0.00205106	-0.0838846	TGFb	H1975
RANBP3	0.00118085	-0.0853758	TGFb	H1975
KIF7	0.0014829	-0.0881703	TGFb	H1975
CDH11	0.00441376	-0.089745	TGFb	H1975
MTUS2	0.0011799	-0.0906218	TGFb	H1975
DCTN3	0.00854265	-0.0913953	TGFb	H1975
MYH1	0.00920602	-0.0919275	TGFb	H1975
MYL5	0.00613329	-0.0926821	TGFb	H1975
KIF21A	0.00106817	-0.0969559	TGFb	H1975
MZT1	0.00140235	-0.0998107	TGFb	H1975
DYNLL2	0.00376222	-0.10331	TGFb	H1975
TRAF3IP1	0.00139232	-0.10496	TGFb	H1975
MYLK2	0.00548224	-0.111987	TGFb	H1975
KLHL36	0.00522578	-0.114074	TGFb	H1975
MTM1	0.00234367	-0.114092	TGFb	H1975
ITGA10	0.00174025	-0.119287	TGFb	H1975
MAST3	0.00232757	-0.126371	TGFb	H1975
TBCC	0.0059902	-0.129037	TGFb	H1975
CALM3	0.00184755	-0.142985	TGFb	H1975
TCHP	0.00185364	-0.156564	TGFb	H1975
TUBGCP5	0.000900902	-0.092571	TGFb	H1975
POT1	0.000491143	-0.0935387	TGFb	H1975
EML6	0.000413587	-0.0936424	TGFb	H1975
ACTR5	0.000731059	-0.098356	TGFb	H1975
DNAI1	0.000447657	-0.102055	TGFb	H1975
TJAP1	0.000930271	-0.106246	TGFb	H1975
TNNT2	0.000568225	-0.106678	TGFb	H1975
SVIL	0.000111306	-0.10955	TGFb	H1975
CNTNAP1	0.00069819	-0.110221	TGFb	H1975
MAST1	0.000185477	-0.113436	TGFb	H1975
EML2	0.000610005	-0.117693	TGFb	H1975
SMARCA2	0.000102509	-0.119903	TGFb	H1975
TMOD4	0.000249146	-0.122956	TGFb	H1975
TBCCD1	6.81875e-05	-0.123406	TGFb	H1975
IFFO2	0.000770342	-0.123875	TGFb	H1975
ACTL6A	0.000458613	-0.12478	TGFb	H1975
EML3	0.000977161	-0.124914	TGFb	H1975
ICAM2	0.000336112	-0.125897	TGFb	H1975
CTNNBL1	0.000464849	-0.129263	TGFb	H1975
MYO1B	0.000125602	-0.130795	TGFb	H1975
MEGF10	0.000507717	-0.131623	TGFb	H1975
SYNM	8.69569e-05	-0.135291	TGFb	H1975
ITGA2B	0.000197253	-0.135299	TGFb	H1975
KLHL8	0.000124096	-0.135457	TGFb	H1975
MYL6B	0.00030681	-0.136167	TGFb	H1975
MYH10	0.000125871	-0.136372	TGFb	H1975
TUBE1	0.000807947	-0.138098	TGFb	H1975
ARPC5L	2.96797e-05	-0.140063	TGFb	H1975
MTMR1	0.000285473	-0.140602	TGFb	H1975
NES	8.3997e-05	-0.144589	TGFb	H1975
ITGA9	4.72837e-05	-0.145192	TGFb	H1975
ARID1A	0.000140639	-0.145569	TGFb	H1975
WHAMM	2.5617e-05	-0.145856	TGFb	H1975
BFSP1	1.92581e-05	-0.146795	TGFb	H1975
MAP1S	0.000100269	-0.149181	TGFb	H1975
DNAH3	3.29752e-05	-0.149517	TGFb	H1975
ALOX15	0.000107611	-0.153117	TGFb	H1975
SMC3	1.5828e-05	-0.153663	TGFb	H1975
TUBGCP6	9.69337e-06	-0.154185	TGFb	H1975
KLHL35	0.000237473	-0.154256	TGFb	H1975
MYH14	3.04277e-05	-0.155085	TGFb	H1975
DNAH12	1.48952e-05	-0.158818	TGFb	H1975
LAMB2	2.41661e-05	-0.159159	TGFb	H1975
DSTN	1.555e-05	-0.159625	TGFb	H1975
RANBP17	3.55457e-05	-0.160342	TGFb	H1975
KLHDC9	1.52217e-05	-0.161121	TGFb	H1975
SNTB2	1.5041e-05	-0.166056	TGFb	H1975
SMC1A	1.45632e-05	-0.172118	TGFb	H1975
MTMR12	3.54828e-06	-0.172726	TGFb	H1975
KLHL18	6.11739e-05	-0.174703	TGFb	H1975
CKAP5	2.55607e-06	-0.175547	TGFb	H1975
TUBGCP3	0.000116151	-0.177702	TGFb	H1975
FAT4	1.20597e-05	-0.180204	TGFb	H1975
KIF25	2.54517e-05	-0.180692	TGFb	H1975
AXL	4.04599e-06	-0.184855	TGFb	H1975
TMOD1	5.05773e-06	-0.186607	TGFb	H1975
SMARCD3	0.000230953	-0.187033	TGFb	H1975
STMN1	3.98345e-05	-0.18974	TGFb	H1975
KLHL4	1.26171e-05	-0.189967	TGFb	H1975
KLHDC3	9.91446e-06	-0.193044	TGFb	H1975
CNTRL	2.41138e-05	-0.193599	TGFb	H1975
KIF9	1.48792e-05	-0.195105	TGFb	H1975
MAPRE2	8.22379e-06	-0.195647	TGFb	H1975
MPRIP	2.48324e-05	-0.197066	TGFb	H1975
CNTROB	3.58718e-05	-0.19919	TGFb	H1975
ALOXE3	3.25948e-05	-0.19948	TGFb	H1975
KLHL2	2.58743e-06	-0.203766	TGFb	H1975
CDH24	3.8522e-06	-0.203872	TGFb	H1975
MTMR14	8.51364e-06	-0.205398	TGFb	H1975
KLHL12	1.69519e-05	-0.210594	TGFb	H1975
KLHL11	3.13024e-05	-0.212608	TGFb	H1975
CORO2A	2.62437e-06	-0.213131	TGFb	H1975
KLHDC4	7.84549e-07	-0.221211	TGFb	H1975
KIF13B	4.84024e-06	-0.229184	TGFb	H1975
EML4	7.30293e-06	-0.229197	TGFb	H1975
HLTF	5.36054e-07	-0.229864	TGFb	H1975
SMCHD1	7.36297e-07	-0.231445	TGFb	H1975
SYNE2	2.18665e-06	-0.232228	TGFb	H1975
MARK2	1.09284e-06	-0.232838	TGFb	H1975
TBCD	3.11163e-06	-0.235258	TGFb	H1975
PKP2	6.73876e-06	-0.236896	TGFb	H1975
TRAF4	1.90399e-06	-0.239977	TGFb	H1975
ACTR1B	4.17934e-05	-0.246382	TGFb	H1975
ACTR3B	1.21033e-05	-0.249166	TGFb	H1975
TUBD1	2.43879e-06	-0.250202	TGFb	H1975
ACTR6	2.59228e-05	-0.256077	TGFb	H1975
TRAF2	1.19365e-06	-0.261709	TGFb	H1975
CALML4	8.65396e-06	-0.261843	TGFb	H1975
COL8A1	2.35673e-06	-0.263602	TGFb	H1975
DNALI1	2.61287e-06	-0.270655	TGFb	H1975
LAMA5	6.80665e-08	-0.28436	TGFb	H1975
HSPG2	1.53204e-07	-0.2887	TGFb	H1975
TNNI3	1.3547e-07	-0.299469	TGFb	H1975
MYLIP	2.2674e-07	-0.305801	TGFb	H1975
MTUS1	2.44513e-06	-0.309678	TGFb	H1975
KLHDC8B	2.48401e-08	-0.324851	TGFb	H1975
RANBP1	1.29654e-06	-0.328163	TGFb	H1975
SMARCD2	9.14194e-08	-0.329355	TGFb	H1975
COL9A3	5.33716e-07	-0.341172	TGFb	H1975
CTNNAL1	4.39749e-07	-0.348113	TGFb	H1975
ANK3	2.58692e-07	-0.350522	TGFb	H1975
CKAP2	1.32475e-07	-0.351409	TGFb	H1975
TUBGCP4	1.39928e-08	-0.356847	TGFb	H1975
MYO18A	3.63475e-08	-0.378011	TGFb	H1975
MASTL	1.42094e-07	-0.389788	TGFb	H1975
MYO3B	3.63475e-08	-0.39529	TGFb	H1975
MTSS1L	6.14001e-08	-0.398071	TGFb	H1975
KLHL13	2.59072e-08	-0.411352	TGFb	H1975
CDH5	2.75606e-08	-0.41606	TGFb	H1975
KRT15	7.57257e-08	-0.429909	TGFb	H1975
SMC2	4.75233e-08	-0.437191	TGFb	H1975
CORO1A	6.86804e-09	-0.452841	TGFb	H1975
KIFC1	4.89062e-09	-0.453917	TGFb	H1975
KIF24	2.70364e-09	-0.45717	TGFb	H1975
MEGF9	2.52089e-08	-0.504836	TGFb	H1975
MUC1	7.52262e-10	-0.51511	TGFb	H1975
LMNB2	9.16845e-10	-0.558161	TGFb	H1975
SMC4	4.48222e-10	-0.561845	TGFb	H1975
KIF18A	5.08461e-10	-0.569605	TGFb	H1975
SMC1B	6.60274e-10	-0.573993	TGFb	H1975
DNAH2	7.52262e-10	-0.590756	TGFb	H1975
KIF2C	3.2507e-10	-0.592813	TGFb	H1975
HELLS	2.7646e-09	-0.630591	TGFb	H1975
LMNB1	7.68282e-10	-0.635826	TGFb	H1975
SORBS1	5.41604e-10	-0.654592	TGFb	H1975
KIF4B	5.07259e-10	-0.669229	TGFb	H1975
RAB25	4.11979e-08	-0.676821	TGFb	H1975
DNAH11	5.03266e-10	-0.691697	TGFb	H1975
KIF4A	2.43429e-09	-0.693094	TGFb	H1975
SPTB	1.68737e-10	-0.713462	TGFb	H1975
KIF22	1.65345e-10	-0.727322	TGFb	H1975
PLS1	1.68737e-10	-0.746592	TGFb	H1975
KIF18B	4.12858e-10	-0.791433	TGFb	H1975
GTSE1	6.51581e-11	-0.797899	TGFb	H1975
SNTB1	1.22622e-09	-0.806091	TGFb	H1975
MYO5C	5.99598e-11	-0.814142	TGFb	H1975
KIF20B	5.99598e-11	-0.820965	TGFb	H1975
KIF23	1.04036e-10	-0.840933	TGFb	H1975
KIF14	6.42913e-11	-0.843002	TGFb	H1975
TPX2	1.38581e-10	-0.855507	TGFb	H1975
KIF15	1.56664e-11	-0.881664	TGFb	H1975
CKAP2L	7.55701e-11	-0.891288	TGFb	H1975
KIF11	5.05935e-11	-0.940668	TGFb	H1975
ANLN	2.968e-11	-0.954678	TGFb	H1975
KIF20A	1.33208e-11	-1.18191	TGFb	H1975
TJP3	5.14774e-12	-1.18753	TGFb	H1975
